# Supplementary material for: The genomic and epigenetic footprint of local adaptation to variable climates in kiwifruit
Source: Hortic Res. 2023 Feb 21;10(4):uhad031. doi: 10.1093/hr/uhad031 (PMC10548413; doi:10.1093/hr/uhad031)
Supplement: Web_Material_uhad031 [file web_material_uhad031.zip]

Archive with 21 entries (21 files):
- Fig S1.tif
- Fig S10_combinedc2.tif
- Fig S11_models.tif
- Fig S12_MLoad.tif
- Fig S13_outliers.tif
- Fig S2.tif
- Fig S3.tif
- Fig S4.tif
- Fig S5 noHAvs.tif
- Fig S6_LD.tif
- Fig S7_loci.tif
- Fig S8_bs.tif
- Fig S9_importance.tif
- Table S1.xlsx
- Table S2.docx
- Table S3.docx
- Table S4.docx
- Table S5.xlsx
- Table S6.docx
- Table S7.xlsx
- Table S8.xlsx
