# Supplementary material for: The genomic and epigenetic footprint of local adaptation to variable climates in kiwifruit
Source: Hortic Res. 2023 Feb 21;10(4):uhad031. doi: 10.1093/hr/uhad031 (PMC10548413; doi:10.1093/hr/uhad031)
Supplement: Web_Material_uhad031 [file web_material_uhad031.zip › Table S1.xlsx]

## Sheet: Table S1
Sample	Raw_reads(M)	Raw_base(G)	Clean_reads(M)	Clean_base(G)	GC_rate(%)	Clean_Q20(%)	Clean_Q30(%)	Mean_depth
100B	12.63	1.87	11.85	1.75	36.54	93.44	85.54	15.3197
101B	14.59	2.15	13.69	2.02	36.47	93.45	85.55	16.608
102B	12.32	1.82	11.58	1.71	36.64	93.53	85.71	14.0553
103B	18.56	2.72	17.43	2.55	36.45	93.52	85.7	20.3564
104B	14.77	2.16	13.96	2.04	36.26	94.37	87.16	17.9513
105B	18.64	2.72	17.49	2.55	36.64	93.42	85.51	20.8829
106B	21.36	3.14	20.19	2.97	36.56	93.82	86.28	22.9436
107B	14.57	2.14	13.77	2.02	36.65	93.79	86.2	16.2897
108B	19	2.81	17.93	2.65	36.62	93.78	86.2	20.5099
109B	15.64	2.31	14.78	2.18	36.57	93.83	86.29	16.7814
10B	9.28	1.36	8.59	1.26	36.45	94.32	87.03	11.7461
110B	13.06	1.93	12.41	1.83	36.43	94.44	87.41	16.4897
111B	34.7	5.08	32.8	4.8	36.49	93.87	86.38	32.8176
112B	17.45	2.55	16.3	2.38	36.58	93.2	85.02	18.8786
113B	20.76	3.03	19.65	2.87	36.71	93.87	86.36	22.0447
114B	11.67	1.71	10.97	1.61	36.5	93.63	85.88	15.2957
115B	17.63	2.59	16.5	2.43	36.58	93.27	85.24	20.7077
116B	15.12	2.24	14.15	2.09	37.1	93.26	85.2	18.4862
117B	14.74	2.17	13.8	2.04	36.72	93.29	85.27	18.3922
118B	14.76	2.18	13.84	2.04	36.61	93.39	85.46	18.5973
119B	16.01	2.35	15.03	2.2	36.56	93.43	85.54	20.1584
11B	16.04	2.37	14.38	2.13	36.54	93.09	84.77	20.0362
120B	13.15	1.92	12.22	1.78	37.08	92.88	84.44	16.1494
121B	20.13	2.94	18.91	2.76	36.75	93.4	85.47	24.3561
122B	20.89	3.07	20.02	2.94	36.6	94.88	88.09	23.0872
123B	16.53	2.43	15.83	2.33	36.45	94.83	88	18.8523
124B	12.97	1.92	12.42	1.84	36.87	94.88	88.11	14.6069
125B	27.53	4.06	26.36	3.89	36.41	94.89	88.13	27.1911
126B	19.59	2.87	18.86	2.76	36.82	95.57	89.29	25.3374
127B	27.08	3.97	25.96	3.8	36.32	94.92	88.19	28.9199
128B	12.86	1.88	12.32	1.8	36.34	95.12	88.46	16.9286
129B	17.93	2.62	17.23	2.52	36.94	94.95	88.22	19.452
12B	15.2	2.24	13.61	2.01	36.62	93.05	84.7	19.1559
130B	11.53	1.69	11.04	1.62	36.23	94.87	88.06	14.0407
131B	14.58	2.14	13.98	2.06	36.36	94.86	88.03	16.6365
132B	12.32	1.82	11.81	1.75	36.39	94.91	88.13	14.3592
133B	13.34	1.97	12.78	1.89	36.31	94.89	88.09	16.2039
134B	18.74	2.76	17.97	2.65	36.33	94.92	88.15	21.3702
135B	12.91	1.89	12.38	1.81	36.54	94.91	88.14	15.5929
136B	17.48	2.55	16.72	2.44	36.34	94.71	87.61	18.5215
137B	12.46	1.82	11.96	1.75	36.43	94.88	88.06	15.4675
138B	22.15	3.26	21.17	3.11	36.29	94.79	87.98	22.9106
139B	20.85	3.07	19.93	2.93	36.42	94.77	87.94	21.7354
13B	13.22	1.95	11.85	1.75	36.92	93.13	84.83	17.0417
140B	15.92	2.36	15.21	2.25	36.47	94.79	88	18.2041
141B	22.05	3.25	21.05	3.11	36.35	94.76	87.96	22.6668
142B	3.75	0.55	3.58	0.53	37.9	94.71	87.84	8.30853
143B	16.92	2.48	16.17	2.37	36.27	94.8	88.03	17.9395
144B	13.89	2.03	13.22	1.93	36.59	94.46	87.19	14.9796
145-2A	13.51	1.99	12.87	1.9	36.71	94.81	88.04	17.503
146B	17.56	2.56	16.79	2.45	36.52	94.73	87.91	18.9534
147-2A	16.43	2.41	15.69	2.3	36.76	94.89	88.16	21.1076
148-2A	13.6	1.99	12.93	1.89	36.79	94.48	87.27	18.0514
149B	27.22	4	25.96	3.82	36.62	94.85	88.07	31.056
14B	14.36	2.1	12.86	1.88	36.55	93.08	84.74	18.1714
150-2A	19.85	2.9	18.97	2.77	36.98	94.86	88.06	24.4423
151B	21.76	3.2	20.72	3.05	36.88	94.77	87.94	25.5148
152B	20.5	3.03	19.55	2.89	37.21	94.8	87.99	23.9734
15B	13.16	1.92	11.79	1.72	36.84	93.09	84.74	16.845
16B	18.62	2.72	16.72	2.44	37.07	93.08	84.73	23.2233
17B	21.41	3.15	18.95	2.79	36.98	92.55	83.73	27.2686
18B	14.92	2.19	13.18	1.94	42.81	92.38	83.29	12.2766
19B	17.31	2.56	15.28	2.26	37.45	92.5	83.66	22.3403
1B	16.13	2.37	14.42	2.12	36.64	92.86	84.3	20.6912
20B	0.73	0.11	0.64	0.09	36.98	92.44	83.52	17.9552
2B	11.87	1.74	10.6	1.56	36.63	92.85	84.28	16.0757
3B	2.47	0.37	2.2	0.33	38.47	92.82	84.2	8.75354
45B	23.9	3.52	21.85	3.22	36.52	93.44	85.51	30.1283
46B	23.86	3.52	21.9	3.23	36.53	93.56	85.74	28.0186
47B	28.36	4.15	25.95	3.8	36.57	93.46	85.56	34.2509
48B	22.29	3.25	20.31	2.97	37.46	93.25	85.06	26.13
49B	17.85	2.61	16.37	2.39	36.62	93.49	85.6	23.3157
4B	11.5	1.7	10.27	1.51	36.68	92.88	84.34	15.9612
50B	17.2	2.53	15.7	2.31	36.41	93.41	85.4	22.5811
51B	13.56	1.99	12.36	1.82	36.42	93.37	85.32	17.0766
52B	3.08	0.46	2.8	0.41	36.79	93.36	85.3	9.47713
53B	11.87	1.75	10.82	1.6	36.52	93.37	85.32	15.8436
54B	18.66	2.75	17.01	2.51	36.34	93.4	85.39	22.9837
55B	22.29	3.27	20.34	2.98	36.51	93.42	85.41	26.0628
56B	14.56	2.13	13.27	1.94	36.27	93.36	85.28	19.1472
57B	19.56	2.86	17.87	2.61	36.72	93.36	85.33	23.7186
58B	14.08	2.07	12.88	1.89	36.34	93.37	85.32	17.1541
59B	13.75	2.02	12.59	1.85	36.33	93.36	85.31	16.5456
5B	14.53	2.14	13.01	1.92	36.62	92.94	84.47	19.3527
60B	16.51	2.44	15.08	2.23	36.33	93.38	85.36	19.3244
61B	16.79	2.48	15.35	2.26	36.39	93.37	85.33	19.5344
62B	14.2	2.09	13.01	1.92	36.21	93.44	85.46	16.8612
63B	13.27	1.94	12.13	1.78	36.26	93.36	85.33	16.2636
64B	11.13	1.63	10.32	1.51	36.67	94.01	86.49	15.1704
65B	21.34	3.12	19.59	2.86	36.67	93.42	85.41	23.8754
66B	13.89	2.04	12.79	1.88	36.66	93.44	85.37	19.2737
67B	13.64	2	12.54	1.84	36.45	93.38	85.27	17.9801
68B	11.26	1.66	10.43	1.54	36.32	93.81	86.09	16.0319
69B	14.37	2.12	13.21	1.95	36.36	93.41	85.32	20.3616
6B	13.51	1.98	12.08	1.77	36.78	92.87	84.32	17.9905
70B	17.28	2.55	15.89	2.34	36.49	93.42	85.35	22.3614
71B	16.08	2.36	14.8	2.17	36.79	93.43	85.36	21.5736
72B	10.35	1.52	9.74	1.43	37.06	94.59	87.5	13.8214
73B	18.67	2.73	17.2	2.51	36.7	93.44	85.36	25.1479
74B	22.21	3.26	20.48	3.01	36.43	93.42	85.41	26.8515
75B	14.97	2.2	13.8	2.03	36.98	93.37	85.32	20.3311
76B	14.95	2.21	13.77	2.04	37.2	93.4	85.37	19.0705
77B	13.46	1.99	12.41	1.83	36.77	93.41	85.4	17.8557
78B	15.83	2.34	14.59	2.15	36.56	93.45	85.47	20.475
79B	17.37	2.54	16.02	2.35	36.52	93.45	85.48	21.8671
7B	11.71	1.71	10.57	1.55	36.56	93.33	85.18	16.0995
80B	14.14	2.06	13.02	1.9	36.68	93.38	85.33	19.2858
81B	21.65	3.16	20.03	2.92	36.69	93.5	85.57	26.4972
82B	17.96	2.64	16.8	2.47	36.38	94.81	88.17	20.4015
83B	10.72	1.58	10.05	1.48	36.29	94.88	88.28	13.6145
84B	13.67	2.02	12.77	1.89	36.29	94.83	88.22	16.5654
85B	14.95	2.21	13.98	2.06	36.21	94.82	88.2	17.5374
86B	22.68	3.35	21.23	3.13	36.2	94.85	88.28	25.1237
87B	19.85	2.91	18.58	2.72	36.19	94.87	88.32	22.1637
88B	15.86	2.32	14.84	2.17	36.16	94.94	88.33	18.6997
89B	26.7	3.9	24.99	3.65	36.34	94.85	88.26	28.5461
8B	12.17	1.78	10.88	1.59	36.81	92.84	84.23	16.9197
90B	20.29	2.98	19.08	2.81	36.47	95.21	89	24.3418
91B	13.21	1.94	12.41	1.82	36.47	95.12	88.81	17.5971
92B	10.66	1.58	10.04	1.48	36.43	95.33	89.19	14.776
93B	20.48	3.02	19.25	2.84	36.4	95.22	89	24.7581
94B	19.06	2.81	17.92	2.64	36.61	95.22	88.99	23.6085
95B	17.98	2.63	16.91	2.48	36.31	95.25	89.08	23.1061
96B	12.84	1.87	11.99	1.75	36.41	95.07	88.61	17.0189
97B	27.27	3.98	25.66	3.75	36.59	95.26	89.07	30.7138
98B	11.52	1.69	10.81	1.59	36.59	93.43	85.51	13.9349
99B	17.41	2.56	16.33	2.4	36.37	93.43	85.52	19.6047
9B	24.1	3.54	21.59	3.17	36.36	93.08	84.73	27.0526
DK10A	25.33	3.71	24.64	3.61	37.64	97.71	94.08	32.7447
DK11A	16.42	2.4	15.96	2.33	37.64	97.62	93.85	23.9885
DK12A	21.9	3.2	21.41	3.13	37.75	97.79	94.23	30.4825
DK1A	19.72	2.91	19.17	2.83	37.43	97.69	94.05	27.8738
DK2A	20.74	3.04	20.16	2.95	37.57	97.68	94.01	28.2973
DK3A	14.09	2.06	13.7	2	37.51	97.6	93.8	20.9394
DK4A	19.08	2.78	18.64	2.72	37.79	97.73	94.12	26.872
DK5A	22.13	3.25	21.49	3.16	37.56	97.73	94.12	29.5742
DK6A	21.64	3.18	21.04	3.09	37.87	97.68	94.02	28.3671
DK7A	21.44	3.17	20.85	3.09	37.7	97.73	94.12	29.2191
DK8A	21.23	3.13	20.63	3.04	37.61	97.72	94.11	28.6841
DK9A	22.9	3.38	22.25	3.28	37.52	97.74	94.14	30.503
SQ10A	14.77	2.17	14.35	2.11	37.51	97.67	93.99	20.8364
SQ11A	16.83	2.49	16.33	2.42	38.02	97.72	94.1	23.0496
SQ12A	13.77	2.03	13.38	1.97	37.51	97.67	94	20.1468
SQ1A	19.52	2.87	18.96	2.79	37.61	97.65	93.98	27.0706
SQ2A	16.14	2.37	15.66	2.3	37.58	97.64	93.94	22.8347
SQ3A	15.3	2.27	14.85	2.2	38.04	97.68	94.01	21.5514
SQ4A	20.6	3.04	20	2.95	37.85	97.65	93.94	27.8002
SQ5A	20.98	3.09	20.38	3.01	37.84	97.66	93.99	27.8144
SQ6A	21.44	3.14	20.83	3.05	37.49	97.65	93.97	28.7187
SQ7A	15.53	2.27	15.09	2.2	37.9	97.57	93.73	21.8051
SQ8A	19.88	2.9	19.4	2.83	37.8	97.71	94.07	27.5893
SQ9A	16.14	2.37	15.68	2.3	37.59	97.68	94.02	23.0251
