# Supplementary material for: The genomic and epigenetic footprint of local adaptation to variable climates in kiwifruit
Source: Hortic Res. 2023 Feb 21;10(4):uhad031. doi: 10.1093/hr/uhad031 (PMC10548413; doi:10.1093/hr/uhad031)
Supplement: Web_Material_uhad031 [file web_material_uhad031.zip › Table S5.xlsx]

## Sheet: Table S4
Query_def	Query_len	Subject_def	Subject_accession	Subject_Len	WeightCoverage	Subject_Mean_evalue	Query_Start	Query_End	Subject_Start	Subject_End	Min_Identity	Min_BitScore
MHT.Chr.201800004	83	sp|Q9SXJ6|CLPP3_ARATH ATP-dependent Clp protease proteolytic subunit 3, chloroplastic OS=Arabidopsis thaliana OX=3702 GN=CLPP3 PE=1 SV=1	68118	309	0.831325	1.59558e-26	15	83	74	142	0.782609	101.293
MHT.Chr.201800005	62	sp|E7C196|MER_ERYCB Methylecgonone reductase OS=Erythroxylum coca OX=289672 PE=1 SV=1	238722	327	0.758065	8.75507e-16	13	59	13	59	0.765957	72.0182
MHT.Chr.201800021	80	sp|Q9LV35|AIP12_ARATH Actin-interacting protein 1-2 OS=Arabidopsis thaliana OX=3702 GN=AIP1-2 PE=2 SV=1	13269	609	0.5625	5.61225e-08	3	47	391	435	0.711111	51.2174
MHT.Chr.201800028	340	sp|Q8WXB1|MT21A_HUMAN Protein N-lysine methyltransferase METTL21A OS=Homo sapiens OX=9606 GN=METTL21A PE=1 SV=2	254964	218	0.706422	1.50903e-25	91	250	43	196	0.546584	105.145
MHT.Chr.201800029	253	sp|Q8LD98|NHL6_ARATH NDR1/HIN1-like protein 6 OS=Arabidopsis thaliana OX=3702 GN=NHL6 PE=1 SV=1	274106	252	1	1.32891e-72	1	253	1	252	0.660305	225.328
MHT.Chr.201800032	154	sp|Q8R344|CCD12_MOUSE Coiled-coil domain-containing protein 12 OS=Mus musculus OX=10090 GN=Ccdc12 PE=1 SV=2	56629	166	0.779221	9.71944e-14	20	139	15	142	0.558824	67.781
MHT.Chr.201800043	316	sp|Q9C9X3|ANXD5_ARATH Annexin D5 OS=Arabidopsis thaliana OX=3702 GN=ANN5 PE=2 SV=2	18095	316	0.996835	2.00339e-126	1	315	1	315	0.733333	367.081
MHT.Chr.201800044	391	sp|Q9C942|CSE_ARATH Caffeoylshikimate esterase OS=Arabidopsis thaliana OX=3702 GN=CSE PE=1 SV=1	80989	332	0.855422	3.29694e-40	114	390	42	325	0.506993	148.673
MHT.Chr.201800045	186	sp|Q5ZI57|TPPC3_CHICK Trafficking protein particle complex subunit 3 OS=Gallus gallus OX=9031 GN=TRAPPC3 PE=2 SV=1	487102	180	0.916667	9.05107e-66	17	181	12	176	0.763636	202.601
MHT.Chr.201800046	206	sp|Q9HDW9|GPI12_SCHPO Probable N-acetylglucosaminyl-phosphatidylinositol de-N-acetylase OS=Schizosaccharomyces pombe (strain 972 / ATCC 24843) OX=284812 GN=gpi12 PE=3 SV=1	161829	248	0.567961	1.14056e-27	42	158	32	149	0.635593	107.842
MHT.Chr.201800047	367	sp|Q9LF79|ACA8_ARATH Calcium-transporting ATPase 8, plasma membrane-type OS=Arabidopsis thaliana OX=3702 GN=ACA8 PE=1 SV=1	4801	1074	0.915531	5.05367e-47	8	343	126	462	0.537356	174.866
MHT.Chr.201800048	198	sp|Q9LY77|ACA12_ARATH Calcium-transporting ATPase 12, plasma membrane-type OS=Arabidopsis thaliana OX=3702 GN=ACA12 PE=2 SV=1	4787	1033	0.994949	5.78774e-25	1	197	463	689	0.493506	104.76
MHT.Chr.201800070	573	sp|P0DO03|DJA8_ORYSJ Chaperone protein dnaJ A8, chloroplastic OS=Oryza sativa subsp. japonica OX=39947 GN=DJA8 PE=1 SV=1	101828	447	0.814318	4.26636e-104	89	462	84	447	0.636364	324.324
MHT.Chr.201800071	466	sp|Q9LP77|Y1848_ARATH Probable inactive receptor kinase At1g48480 OS=Arabidopsis thaliana OX=3702 GN=RKL1 PE=1 SV=1	530325	655	0.901288	3.43786e-171	30	449	32	457	0.748848	499.204
MHT.Chr.201800086	2355	sp|O23372|ATXR3_ARATH Histone-lysine N-methyltransferase ATXR3 OS=Arabidopsis thaliana OX=3702 GN=ATXR3 PE=2 SV=2	40335	2335	0.964756	0	83	2354	136	2334	0.703704	2461.8
MHT.Chr.201800088	579	sp|B9RPM3|TPS9_RICCO Probable terpene synthase 9 OS=Ricinus communis OX=3988 GN=TPS9 PE=3 SV=1	487328	584	0.970639	0	15	576	18	583	0.748239	671.389
MHT.Chr.201800089	241	sp|Q6R0C4|MYB52_ARATH Transcription factor MYB52 OS=Arabidopsis thaliana OX=3702 GN=MYB52 PE=2 SV=1	263686	249	0.995851	6.82227e-83	1	240	2	241	0.662698	250.751
MHT.Chr.201800128	279	sp|Q1LUI2|HDDC2_DANRE 5'-deoxynucleotidase HDDC2 OS=Danio rerio OX=7955 GN=hddc2 PE=2 SV=1	172034	200	0.79	1.67942e-46	71	228	3	160	0.69375	157.532
MHT.Chr.201800129	308	sp|Q0JKZ0|SNL6_ORYSJ Cinnamoyl-CoA reductase-like SNL6 OS=Oryza sativa subsp. japonica OX=39947 GN=SNL6 PE=3 SV=1	446247	379	0.834416	3.64332e-52	17	273	61	330	0.545788	178.718
MHT.Chr.201800130	350	sp|Q92368|RCD1_SCHPO Cell differentiation protein rcd1 OS=Schizosaccharomyces pombe (strain 972 / ATCC 24843) OX=284812 GN=rcd1 PE=3 SV=1	348554	283	0.95053	2.33475e-31	56	336	11	279	0.51773	122.865
MHT.Chr.201800131	512	sp|Q9LZP3|PP293_ARATH Pentatricopeptide repeat-containing protein At3g62470, mitochondrial OS=Arabidopsis thaliana OX=3702 GN=At3g62470 PE=2 SV=1	318052	599	0.902344	8.92075e-07	49	510	44	487	0.44	54.299
MHT.Chr.201800132	108	sp|Q9LZP3|PP293_ARATH Pentatricopeptide repeat-containing protein At3g62470, mitochondrial OS=Arabidopsis thaliana OX=3702 GN=At3g62470 PE=2 SV=1	318052	599	0.962963	2.12119e-46	1	104	491	594	0.826923	159.844
MHT.Chr.201800172	168	sp|Q03878|GRP1_DAUCA Glycine-rich RNA-binding protein OS=Daucus carota OX=4039 PE=2 SV=1	164247	157	0.477707	5.16953e-25	1	77	1	75	0.753247	97.4413
MHT.Chr.201800173	130	sp|Q9ZP41|EGC_CITJA EG45-like domain containing protein OS=Citrus jambhiri OX=64884 GN=CjBAp12 PE=1 SV=1	118397	131	0.930769	6.19579e-41	5	125	3	123	0.713115	135.576
MHT.Chr.201800312	316	sp|O22300|LET12_SOLLC Homeobox protein knotted-1-like LET12 OS=Solanum lycopersicum OX=4081 GN=LET12 PE=2 SV=1	217250	426	0.920886	6.12727e-112	1	291	1	334	0.650146	333.954
MHT.Chr.201800314	194	sp|Q852U6|RHY1A_ARATH Probable E3 ubiquitin-protein ligase RHY1A OS=Arabidopsis thaliana OX=3702 GN=RHY1A PE=1 SV=1	356694	250	0.634021	1.8846e-14	70	192	110	247	0.48227	72.4034
MHT.Chr.201801290	104	sp|O22633|NOI4_ARATH Protein NOI4 OS=Arabidopsis thaliana OX=3702 GN=NOI4 PE=1 SV=1	276495	79	0.544304	1.34156e-17	56	98	2	44	0.883721	73.559
MHT.Chr.201801291	430	sp|Q9STM6|GDL57_ARATH GDSL esterase/lipase At3g48460 OS=Arabidopsis thaliana OX=3702 GN=At3g48460 PE=2 SV=1	151121	381	0.932558	3.78731e-149	23	423	30	377	0.666667	431.795
MHT.Chr.201801292	543	sp|Q5N6V0|Y1054_ORYSJ B3 domain-containing protein Os01g0905400 OS=Oryza sativa subsp. japonica OX=39947 GN=Os01g0905400 PE=2 SV=1	524321	673	0.451197	1.5925e-08	7	538	51	667	0.535484	60.077
MHT.Chr.201801293	521	sp|Q84MA8|AZG2_ARATH Adenine/guanine permease AZG2 OS=Arabidopsis thaliana OX=3702 GN=AZG2 PE=2 SV=1	40757	530	0.994242	0	1	518	14	530	0.83237	728.783
MHT.Chr.201801294	535	sp|Q921I2|KLDC4_MOUSE Kelch domain-containing protein 4 OS=Mus musculus OX=10090 GN=Klhdc4 PE=2 SV=2	210824	584	0.557009	6.38995e-35	145	442	175	488	0.475	141.739
MHT.Chr.201801295	336	sp|Q8L5Z1|GDL17_ARATH GDSL esterase/lipase At1g33811 OS=Arabidopsis thaliana OX=3702 GN=At1g33811 PE=2 SV=1	151076	370	0.991071	1.04532e-62	1	333	35	368	0.51895	206.838
MHT.Chr.201801298	562	sp|Q93ZR1|ELP3_ARATH Elongator complex protein 3 OS=Arabidopsis thaliana OX=3702 GN=HAG3 PE=1 SV=1	119817	565	1	0	1	562	1	565	0.964602	1083.17
MHT.Chr.201801299	1013	sp|Q7T006|TELO2_DANRE Telomere length regulation protein TEL2 homolog OS=Danio rerio OX=7955 GN=telo2 PE=2 SV=2	476098	822	0.571776	1.40893e-35	422	979	337	806	0.441281	149.443
MHT.Chr.201801300	254	sp|Q7X7L3|ELP3_ORYSJ Elongator complex protein 3 OS=Oryza sativa subsp. japonica OX=39947 GN=ELP3 PE=2 SV=2	119830	573	0.783465	4.51368e-19	51	253	190	573	0.94702	88.5817
MHT.Chr.201801301	496	sp|Q9FNI9|FBD14_ARATH Putative FBD-associated F-box protein At5g22720 OS=Arabidopsis thaliana OX=3702 GN=At5g22720 PE=4 SV=2	131793	468	0.92094	7.38085e-15	20	455	6	436	0.413306	80.4925
MHT.Chr.201801312	466	sp|Q5ZMT7|ADCK1_CHICK AarF domain-containing protein kinase 1 OS=Gallus gallus OX=9031 GN=ADCK1 PE=2 SV=1	10136	519	0.658798	1.62898e-44	62	368	72	370	0.530159	166.392
MHT.Chr.201801319	428	sp|F4HYJ7|DEXH3_ARATH DExH-box ATP-dependent RNA helicase DExH3 OS=Arabidopsis thaliana OX=3702 GN=At1g48650 PE=3 SV=1	99527	1197	0.796729	1.23215e-148	87	427	860	1196	0.805233	455.677
MHT.Chr.201801320	396	sp|Q10I20|XAT3_ORYSJ Alpha-1,3-arabinosyltransferase XAT3 OS=Oryza sativa subsp. japonica OX=39947 GN=XAT3 PE=1 SV=1	520526	576	0.95202	1.67316e-135	15	391	198	571	0.694737	402.519
MHT.Chr.201801321	419	sp|P29620|CDKD1_ORYSJ Cyclin-dependent kinase D-1 OS=Oryza sativa subsp. japonica OX=39947 GN=CDKD-1 PE=1 SV=1	59483	424	0.961814	0	10	412	13	417	0.857143	637.106
MHT.Chr.201801322	131	sp|F8WKW1|UGT2_GARJA 7-deoxyloganetin glucosyltransferase OS=Gardenia jasminoides OX=114476 GN=UGT85A24 PE=1 SV=1	504040	481	0.931298	2.72782e-28	1	122	129	262	0.61194	110.538
MHT.Chr.201801450	322	sp|Q40316|VESTR_MEDSA Vestitone reductase OS=Medicago sativa OX=3879 PE=1 SV=1	513435	326	1	1.22326e-119	1	322	1	326	0.69419	350.132
MHT.Chr.201801451	307	sp|Q8VYP5|ZDH14_ARATH Probable protein S-acyltransferase 14 OS=Arabidopsis thaliana OX=3702 GN=PAT14 PE=2 SV=1	562402	307	1	2.13799e-178	1	305	1	307	0.879479	497.664
MHT.Chr.201801452	358	sp|F4IP06|SWC2_ARATH SWR1 complex subunit 2 OS=Arabidopsis thaliana OX=3702 GN=SWC2 PE=1 SV=1	457357	365	0.969274	1.4133e-134	1	347	1	352	0.759887	391.349
MHT.Chr.201801455	664	sp|Q6K4T4|SERK4_ORYSJ LRR receptor kinase SERK2 OS=Oryza sativa subsp. japonica OX=39947 GN=SERK4 PE=3 SV=1	441014	607	0.896084	8.77328e-68	10	604	28	551	0.445513	236.113
MHT.Chr.201801456	151	sp|P62302|RS13_SOYBN 40S ribosomal protein S13 OS=Glycine max OX=3847 GN=RPS13 PE=2 SV=1	410660	151	1	1.59724e-105	1	151	1	151	0.993377	300.442
MHT.Chr.201801458	447	sp|P11043|AROA_PETHY 3-phosphoshikimate 1-carboxyvinyltransferase, chloroplastic OS=Petunia hybrida OX=4102 GN=EPSPS PE=1 SV=1	25662	516	0.93736	0	4	422	1	423	0.873832	643.269
MHT.Chr.201801459	734	sp|Q43848|TKTC_SOLTU Transketolase, chloroplastic OS=Solanum tuberosum OX=4113 PE=2 SV=1	482587	741	0.99865	0	1	733	1	740	0.901882	1301.96
MHT.Chr.201801460	303	sp|Q9NX74|DUS2L_HUMAN tRNA-dihydrouridine(20) synthase [NAD(P)+]-like OS=Homo sapiens OX=9606 GN=DUS2 PE=1 SV=1	110434	493	0.735974	1.91805e-71	76	298	22	247	0.682819	231.876
MHT.Chr.201802344	627	sp|Q92994|TF3B_HUMAN Transcription factor IIIB 90 kDa subunit OS=Homo sapiens OX=9606 GN=BRF1 PE=1 SV=1	476687	677	0.875598	7.85067e-66	4	552	6	546	0.470389	231.491
MHT.Chr.201802345	257	sp|Q6X7J3|WOX11_ARATH WUSCHEL-related homeobox 11 OS=Arabidopsis thaliana OX=3702 GN=WOX11 PE=2 SV=2	519985	268	0.972763	3.78992e-72	8	257	13	268	0.662921	224.942
MHT.Chr.201802346	407	sp|Q9FL41|WTR38_ARATH WAT1-related protein At5g07050 OS=Arabidopsis thaliana OX=3702 GN=At5g07050 PE=2 SV=1	520298	402	0.982801	0	3	402	4	396	0.797531	535.798
MHT.Chr.201802347	190	sp|Q9VKV8|CFA20_DROME Cilia- and flagella-associated protein 20 OS=Drosophila melanogaster OX=7227 GN=Bug22 PE=2 SV=1	61096	199	0.994737	3.30567e-122	1	189	1	189	0.941799	346.28
MHT.Chr.201802348	626	sp|Q93VM9|THOC1_ARATH THO complex subunit 1 OS=Arabidopsis thaliana OX=3702 GN=THO1 PE=1 SV=1	480314	599	0.988314	0	1	617	1	592	0.835749	942.954
MHT.Chr.201802349	196	sp|A8K979|ERI2_HUMAN ERI1 exoribonuclease 2 OS=Homo sapiens OX=9606 GN=ERI2 PE=2 SV=2	124013	691	0.382653	5.63707e-19	96	170	32	108	0.792208	87.4261
MHT.Chr.201802350	224	sp|Q39056|CNX3_ARATH Cyclic pyranopterin monophosphate synthase, mitochondrial OS=Arabidopsis thaliana OX=3702 GN=CNX3 PE=1 SV=1	71309	270	0.879464	1.63601e-62	21	217	3	232	0.630435	199.134
MHT.Chr.201802351	599	sp|A0A3Q7ELQ2|MTB1_SOLLC Transcription factor MTB1 OS=Solanum lycopersicum OX=4081 GN=MTB1 PE=1 SV=1	255303	613	0.989983	0	7	599	1	600	0.802306	807.749
MHT.Chr.201802352	244	sp|Q9M160|Y4095_ARATH Uncharacterized protein At4g00950 OS=Arabidopsis thaliana OX=3702 GN=At4g00950 PE=2 SV=1	537834	291	0.709016	1.22638e-11	4	176	2	206	0.483092	66.6254
MHT.Chr.201804079	1275	sp|Q9M297|CLSY1_ARATH SNF2 domain-containing protein CLASSY 1 OS=Arabidopsis thaliana OX=3702 GN=CLSY1 PE=1 SV=1	69827	1256	0.999204	0	1	1269	1	1255	0.662037	1179.85
MHT.Chr.201804082	220	sp|O80915|PR1B4_ARATH PRA1 family protein B4 OS=Arabidopsis thaliana OX=3702 GN=PRA1B4 PE=1 SV=1	320390	220	0.922727	5.55728e-97	2	203	4	206	0.852217	284.648
MHT.Chr.201804083	321	sp|Q8L5Z7|SNX2A_ARATH Sorting nexin 2A OS=Arabidopsis thaliana OX=3702 GN=SNX2A PE=1 SV=1	446514	587	0.535826	3.95268e-68	109	280	160	335	0.824859	226.098
MHT.Chr.201804084	117	sp|Q8L5Z7|SNX2A_ARATH Sorting nexin 2A OS=Arabidopsis thaliana OX=3702 GN=SNX2A PE=1 SV=1	446514	587	0.991453	1.59424e-49	1	116	453	568	0.87931	168.703
MHT.Chr.201804085	812	sp|C0LGP9|IMK3_ARATH Probable leucine-rich repeat receptor-like protein kinase IMK3 OS=Arabidopsis thaliana OX=3702 GN=IMK3 PE=1 SV=1	196526	784	0.940051	0	49	811	43	779	0.767834	1006.51
MHT.Chr.201804086	573	sp|Q9FLB5|LAC12_ARATH Laccase-12 OS=Arabidopsis thaliana OX=3702 GN=LAC12 PE=2 SV=1	213951	565	0.985841	0	10	573	9	565	0.856637	910.983
MHT.Chr.201804088	282	sp|Q06881|BCCP_NOSS1 Biotin carboxyl carrier protein of acetyl-CoA carboxylase OS=Nostoc sp. (strain PCC 7120 / SAG 25.82 / UTEX 2576) OX=103690 GN=accB PE=1 SV=2	42538	182	0.906593	2.18605e-10	113	276	17	181	0.5	62.003
MHT.Chr.201805320	351	sp|O04023|SRC2_ARATH Protein SRC2 homolog OS=Arabidopsis thaliana OX=3702 GN=SRC2 PE=1 SV=1	451092	324	0.413105	8.12745e-14	9	153	6	134	0.510345	74.7146
MHT.Chr.201805321	439	sp|Q8RWF4|NIPA8_ARATH Probable magnesium transporter NIPA8 OS=Arabidopsis thaliana OX=3702 GN=At3g26670 PE=2 SV=1	275073	441	0.990888	0	1	435	1	436	0.867882	662.529
MHT.Chr.201805324	202	sp|P93654|SYP22_ARATH Syntaxin-22 OS=Arabidopsis thaliana OX=3702 GN=SYP22 PE=1 SV=1	466258	268	0.925743	7.54847e-67	2	188	71	254	0.746032	209.149
MHT.Chr.201805325	65	sp|P93654|SYP22_ARATH Syntaxin-22 OS=Arabidopsis thaliana OX=3702 GN=SYP22 PE=1 SV=1	466258	268	0.692308	4.94063e-08	1	45	1	47	0.744681	50.447
MHT.Chr.201805326	155	sp|Q9FFY3|LTG30_ARATH Non-specific lipid transfer protein GPI-anchored 30 OS=Arabidopsis thaliana OX=3702 GN=LTPG30 PE=2 SV=1	228519	151	0.940397	8.16177e-41	9	150	3	144	0.65493	137.117
MHT.Chr.201805327	517	sp|Q93ZY7|NUD12_ARATH Nudix hydrolase 12, mitochondrial OS=Arabidopsis thaliana OX=3702 GN=NUDT12 PE=2 SV=1	284364	203	0.896552	2.42516e-75	286	466	1	182	0.767568	239.58
MHT.Chr.201805329	278	sp|O82768|HIS2_ARATH Histidine biosynthesis bifunctional protein hisIE, chloroplastic OS=Arabidopsis thaliana OX=3702 GN=HISN2 PE=1 SV=1	176645	281	0.690647	1.98927e-89	38	229	31	218	0.822917	270.011
MHT.Chr.201806935	895	sp|Q5BQN5|WAP_SOLLC WPP domain-associated protein (Fragment) OS=Solanum lycopersicum OX=4081 GN=WAP PE=1 SV=1	518635	834	0.992806	0	34	872	2	829	0.669822	685.256
MHT.Chr.201806936	351	sp|Q9SUC0|3HIDH_ARATH Probable 3-hydroxyisobutyrate dehydrogenase, mitochondrial OS=Arabidopsis thaliana OX=3702 GN=At4g20930 PE=1 SV=3	1087	347	1	1.7552e-173	1	351	1	347	0.823362	488.804
MHT.Chr.201806937	573	sp|Q8VYJ1|MENE_ARATH 2-succinylbenzoate--CoA ligase, chloroplastic/peroxisomal OS=Arabidopsis thaliana OX=3702 GN=AAE14 PE=1 SV=1	238165	560	1	0	4	573	1	560	0.721934	651.358
MHT.Chr.201806938	482	sp|Q9SVH0|PP329_ARATH Pentatricopeptide repeat-containing protein At4g20770 OS=Arabidopsis thaliana OX=3702 GN=PCMP-E35 PE=3 SV=2	318187	774	0.962656	1.64679e-09	1	464	25	773	0.395122	63.1586
MHT.Chr.201807062	185	sp|P23923|HBP1B_WHEAT Transcription factor HBP-1b(c38) OS=Triticum aestivum OX=4565 PE=2 SV=1	171277	332	0.854054	1.12079e-79	2	159	36	192	0.855346	243.047
MHT.Chr.201807063	481	sp|Q9LS40|ASPG1_ARATH Protein ASPARTIC PROTEASE IN GUARD CELL 1 OS=Arabidopsis thaliana OX=3702 GN=ASPG1 PE=1 SV=1	30091	500	0.983368	0	9	481	15	500	0.747951	531.946
MHT.Chr.201807064	943	sp|Q6TAS3|ADCS_SOLLC Aminodeoxychorismate synthase, chloroplastic OS=Solanum lycopersicum OX=4081 GN=ADCS PE=2 SV=1	10156	902	0.981972	0	18	943	19	899	0.769892	1199.5
MHT.Chr.201807065	228	sp|Q9C6M1|GDT14_ARATH GDT1-like protein 4 OS=Arabidopsis thaliana OX=3702 GN=At1g25520 PE=2 SV=1	151226	230	0.986842	1.80947e-121	4	228	3	228	0.902655	347.436
MHT.Chr.201807066	469	sp|Q9C6M2|LHTL6_ARATH Lysine histidine transporter-like 6 OS=Arabidopsis thaliana OX=3702 GN=At1g25530 PE=2 SV=1	220747	440	0.978678	0	11	469	14	440	0.8061	629.402
MHT.Chr.201807107	167	sp|Q9CA36|VQ8_ARATH VQ motif-containing protein 8, chloroplastic OS=Arabidopsis thaliana OX=3702 GN=VQ8 PE=1 SV=1	517760	152	0.888158	3.99728e-18	1	141	1	135	0.530612	79.337
MHT.Chr.201807108	185	sp|Q5GHF7|IPT_HUMLU Adenylate isopentenyltransferase OS=Humulus lupulus OX=3486 PE=1 SV=1	198440	329	0.848649	9.97865e-56	3	159	176	329	0.74375	181.8
MHT.Chr.201807109	139	sp|Q94ID3|IPT1_ARATH Adenylate isopentenyltransferase 1, chloroplastic OS=Arabidopsis thaliana OX=3702 GN=IPT1 PE=1 SV=2	198420	357	0.920863	2.18856e-49	11	138	58	183	0.796875	164.466
MHT.Chr.201807146	619	sp|Q9LFS4|NIK1_ARATH Protein NSP-INTERACTING KINASE 1 OS=Arabidopsis thaliana OX=3702 GN=NIK1 PE=1 SV=1	274733	638	0.995153	0	4	619	14	638	0.8592	986.482
MHT.Chr.201807147	440	sp|Q9FZ70|FDL1_ARATH F-box/FBD/LRR-repeat protein At1g13570 OS=Arabidopsis thaliana OX=3702 GN=At1g13570 PE=2 SV=1	133018	416	0.987981	3.57223e-170	25	440	6	416	0.759615	486.878
MHT.Chr.201807148	166	sp|Q9FZ70|FDL1_ARATH F-box/FBD/LRR-repeat protein At1g13570 OS=Arabidopsis thaliana OX=3702 GN=At1g13570 PE=2 SV=1	133018	416	0.861446	1.45362e-11	13	155	274	412	0.548611	64.6994
MHT.Chr.201807149	485	sp|Q9FWA3|6PGD2_ARATH 6-phosphogluconate dehydrogenase, decarboxylating 2 OS=Arabidopsis thaliana OX=3702 GN=PGD2 PE=1 SV=1	2331	486	0.993814	0	4	485	5	486	0.958506	900.197
MHT.Chr.201807151	192	sp|Q6Z1Y6|SNAT2_ORYSJ Serotonin N-acetyltransferase 2, chloroplastic OS=Oryza sativa subsp. japonica OX=39947 GN=SNAT2 PE=1 SV=1	446126	200	0.848958	1.4255e-65	28	190	30	194	0.771084	202.986
MHT.Chr.201807222	678	sp|Q7XA72|AB21G_ARATH ABC transporter G family member 21 OS=Arabidopsis thaliana OX=3702 GN=ABCG21 PE=2 SV=2	3909	672	0.995536	0	1	673	2	670	0.808889	900.197
MHT.Chr.201807251	395	sp|Q39221|STLP2_ARATH SEC12-like protein 2 OS=Arabidopsis thaliana OX=3702 GN=STL2P PE=1 SV=4	454519	393	0.992366	1.02268e-114	1	387	1	390	0.678392	343.199
MHT.Chr.201807252	336	sp|Q42371|ERECT_ARATH LRR receptor-like serine/threonine-protein kinase ERECTA OS=Arabidopsis thaliana OX=3702 GN=ERECTA PE=1 SV=1	123717	976	0.982143	2.51359e-06	1	330	65	571	0.457002	51.9878
MHT.Chr.201807253	210	sp|Q8LDF9|HMGB7_ARATH High mobility group B protein 7 OS=Arabidopsis thaliana OX=3702 GN=HMGB7 PE=1 SV=1	181243	241	0.819048	6.55907e-46	5	176	2	179	0.681564	155.221
MHT.Chr.201807260	80	sp|Q9SM60|PGMC_PEA Phosphoglucomutase, cytoplasmic OS=Pisum sativum OX=3888 GN=PGM1 PE=2 SV=1	308435	582	0.5125	1.51068e-08	1	41	1	45	0.688889	52.7582
MHT.Chr.201807278	164	sp|Q9FDZ9|RL212_ARATH 60S ribosomal protein L21-2 OS=Arabidopsis thaliana OX=3702 GN=RPL21E PE=2 SV=1	371462	164	1	9.86732e-97	1	164	1	164	0.896341	279.641
MHT.Chr.201807311	532	sp|B9DFI7|PMT2_ARATH Probable methyltransferase PMT2 OS=Arabidopsis thaliana OX=3702 GN=At1g26850 PE=2 SV=2	315074	616	0.996241	0	1	530	49	614	0.815466	842.803
MHT.Chr.201807312	390	sp|Q9SWI1|PKS1_ARATH Protein PHYTOCHROME KINASE SUBSTRATE 1 OS=Arabidopsis thaliana OX=3702 GN=PKS1 PE=1 SV=2	312198	439	0.815385	1.74799e-33	56	373	79	389	0.456044	132.88
MHT.Chr.201807313	94	sp|Q8VYI1|SBH1_ARATH Sphinganine C4-monooxygenase 1 OS=Arabidopsis thaliana OX=3702 GN=SBH1 PE=1 SV=1	434746	260	1	8.75475e-60	1	94	167	260	0.925532	186.037
MHT.Chr.201807314	151	sp|Q9AST3|SBH2_ARATH Sphinganine C4-monooxygenase 2 OS=Arabidopsis thaliana OX=3702 GN=SBH2 PE=1 SV=1	434747	259	0.97351	6.46815e-70	1	147	2	149	0.844595	214.542
MHT.Chr.201807315	336	sp|Q9ZVH3|ORC6_ARATH Origin of replication complex subunit 6 OS=Arabidopsis thaliana OX=3702 GN=ORC6 PE=1 SV=2	292943	284	0.989437	1.94349e-131	48	334	1	281	0.803448	379.022
MHT.Chr.201807391	369	sp|Q28DX1|ERLN1_XENTR Erlin-1 OS=Xenopus tropicalis OX=8364 GN=erlin1 PE=2 SV=1	124061	319	0.884013	2.26922e-116	61	342	20	301	0.762411	343.584
MHT.Chr.201807392	577	sp|Q9ZPR7|UPS1_ARATH Ureide permease 1 OS=Arabidopsis thaliana OX=3702 GN=UPS1 PE=1 SV=1	506807	390	1	0	1	403	1	390	0.846154	603.208
MHT.Chr.201807393	440	sp|Q84JB8|RUS3_ARATH Protein root UVB sensitive 3 OS=Arabidopsis thaliana OX=3702 GN=RUS3 PE=2 SV=1	429716	440	0.975	0	12	440	12	440	0.853488	644.81
MHT.Chr.201807394	534	sp|P0C7R4|PP110_ARATH Pentatricopeptide repeat-containing protein At1g69290 OS=Arabidopsis thaliana OX=3702 GN=At1g69290 PE=2 SV=1	317747	658	0.857678	1.74689e-10	76	533	1	657	0.621951	66.2402
MHT.Chr.201807395	256	sp|Q9LMX4|PPA1_ARATH Probable inactive purple acid phosphatase 1 OS=Arabidopsis thaliana OX=3702 GN=PAP1 PE=2 SV=1	318408	613	0.980469	8.06112e-114	6	256	7	298	0.69863	342.428
MHT.Chr.201807396	1425	sp|Q9LJD8|M3KE1_ARATH MAP3K epsilon protein kinase 1 OS=Arabidopsis thaliana OX=3702 GN=M3KE1 PE=1 SV=1	230794	1368	1	0	1	1425	1	1368	0.809192	2048.09
MHT.Chr.201807469	374	sp|Q42698|GGPPS_CATRO Geranylgeranyl pyrophosphate synthase, chloroplastic OS=Catharanthus roseus OX=4058 GN=GGPS1 PE=3 SV=1	152064	357	0.980392	0	32	374	8	357	0.866097	529.635
MHT.Chr.201807470	437	sp|Q6ZLK0|OST48_ORYSJ Dolichyl-diphosphooligosaccharide--protein glycosyltransferase 48 kDa subunit OS=Oryza sativa subsp. japonica OX=39947 GN=OST48 PE=2 SV=1	293714	439	0.942792	0	26	437	29	439	0.884337	664.07
MHT.Chr.201807471	210	sp|O23208|ATB40_ARATH Homeobox-leucine zipper protein ATHB-40 OS=Arabidopsis thaliana OX=3702 GN=ATHB-40 PE=2 SV=3	31844	216	1	9.38552e-75	5	210	1	216	0.766055	227.639
MHT.Chr.201807472	362	sp|Q2MHE4|HT1_ARATH Serine/threonine/tyrosine-protein kinase HT1 OS=Arabidopsis thaliana OX=3702 GN=HT1 PE=1 SV=1	186345	390	0.745856	3.94337e-60	42	311	78	343	0.592727	201.445
MHT.Chr.201807473	348	sp|P42774|GBF1_ARATH G-box-binding factor 1 OS=Arabidopsis thaliana OX=3702 GN=GBF1 PE=1 SV=2	148157	315	1	9.11875e-108	1	348	1	303	0.634561	320.857
MHT.Chr.201807474	506	sp|O23210|SCL15_ARATH Scarecrow-like protein 15 OS=Arabidopsis thaliana OX=3702 GN=SCL15 PE=1 SV=3	435560	486	0.946502	5.72748e-151	66	505	26	485	0.687234	443.351
MHT.Chr.201807475	661	sp|Q9CZT4|RPC5_MOUSE DNA-directed RNA polymerase III subunit RPC5 OS=Mus musculus OX=10090 GN=Polr3e PE=1 SV=2	399036	710	0.614085	2.34971e-22	87	484	3	438	0.436937	105.916
MHT.Chr.201808352	454	sp|Q9FIK0|PFKA2_ARATH ATP-dependent 6-phosphofructokinase 2 OS=Arabidopsis thaliana OX=3702 GN=PFK2 PE=1 SV=1	306782	444	0.959459	0	44	451	13	438	0.787037	596.66
MHT.Chr.201808353	606	sp|Q94A08|RFS2_ARATH Probable galactinol--sucrose galactosyltransferase 2 OS=Arabidopsis thaliana OX=3702 GN=RFS2 PE=2 SV=2	354974	773	0.948845	0	31	605	1	587	0.720613	682.559
MHT.Chr.201808354	114	sp|Q8RX87|RFS6_ARATH Probable galactinol--sucrose galactosyltransferase 6 OS=Arabidopsis thaliana OX=3702 GN=RFS6 PE=2 SV=2	354977	749	0.754386	8.07563e-14	9	94	645	729	0.639535	69.3218
MHT.Chr.201808355	677	sp|Q93ZX7|GAUT4_ARATH Probable galacturonosyltransferase 4 OS=Arabidopsis thaliana OX=3702 GN=GAUT4 PE=2 SV=1	148095	616	1	0	1	677	3	616	0.746313	863.603
MHT.Chr.201808824	476	sp|B0X1Q4|RUMI_CULQU O-glucosyltransferase rumi homolog OS=Culex quinquefasciatus OX=7176 GN=CPIJ013394 PE=3 SV=1	429673	403	0.823821	3.00988e-22	75	405	71	402	0.43553	102.064
MHT.Chr.201808825	345	sp|F4HU58|TAD1_ARATH tRNA-specific adenosine deaminase TAD1 OS=Arabidopsis thaliana OX=3702 GN=TAD1 PE=1 SV=1	471750	420	0.814286	1.11831e-36	77	344	2	417	0.723881	139.043
MHT.Chr.201808826	87	sp|Q9FFA5|RMR14_ARATH Remorin 1.4 OS=Arabidopsis thaliana OX=3702 GN=REM1.4 PE=1 SV=1	393369	202	0.770115	1.02386e-09	19	85	137	202	0.716418	55.4546
MHT.Chr.201808827	296	sp|Q9M2D9|MYB17_ARATH Transcription factor MYB17 OS=Arabidopsis thaliana OX=3702 GN=MYB17 PE=1 SV=1	263641	299	0.9699	2.88343e-123	1	286	1	290	0.747541	357.451
MHT.Chr.201808829	1226	sp|O65272|KEA2_ARATH K(+) efflux antiporter 2, chloroplastic OS=Arabidopsis thaliana OX=3702 GN=KEA2 PE=1 SV=2	208891	1174	1	0	1	1226	1	1174	0.775527	1430.62
MHT.Chr.201808830	235	sp|O65271|FOLD4_ARATH Bifunctional protein FolD 4, chloroplastic OS=Arabidopsis thaliana OX=3702 GN=FOLD4 PE=1 SV=1	138773	360	0.842553	8.93406e-106	3	200	65	262	0.878788	312.768
MHT.Chr.201808831	158	sp|O65268|TASP1_ARATH Putative threonine aspartase OS=Arabidopsis thaliana OX=3702 GN=At4g00590 PE=2 SV=3	472949	408	0.987342	3.45011e-49	1	156	92	233	0.685897	166.007
MHT.Chr.201808881	461	sp|A0A2R6Q8R5|F3GT1_ACTCC Anthocyanidin 3-O-galactosyltransferase F3GT1 OS=Actinidia chinensis var. chinensis OX=1590841 GN=F3GT1 PE=1 SV=1	128121	456	0.986842	0	1	423	1	450	0.891111	773.467
MHT.Chr.201808882	295	sp|A0A2R6Q8R5|F3GT1_ACTCC Anthocyanidin 3-O-galactosyltransferase F3GT1 OS=Actinidia chinensis var. chinensis OX=1590841 GN=F3GT1 PE=1 SV=1	128121	456	1	2.86284e-164	1	295	162	456	0.861017	467.233
MHT.Chr.201808883	352	sp|Q9LTW0|ALIS1_ARATH ALA-interacting subunit 1 OS=Arabidopsis thaliana OX=3702 GN=ALIS1 PE=1 SV=1	14605	350	0.940341	1.16571e-164	18	348	23	349	0.795181	466.463
MHT.Chr.201808884	839	sp|F4J077|PATH1_ARATH Protein PAT1 homolog 1 OS=Arabidopsis thaliana OX=3702 GN=PAT1H1 PE=1 SV=1	299492	782	0.990465	0	9	839	24	782	0.670251	782.711
MHT.Chr.201809037	199	sp|Q9S814|EIN2_ARATH Ethylene-insensitive protein 2 OS=Arabidopsis thaliana OX=3702 GN=EIN2 PE=1 SV=1	119458	1294	0.371859	1.20595e-17	2	75	402	476	0.706667	83.9593
MHT.Chr.201809043	341	sp|Q9UKX7|NUP50_HUMAN Nuclear pore complex protein Nup50 OS=Homo sapiens OX=9606 GN=NUP50 PE=1 SV=2	287709	468	0.42522	5.19433e-06	192	336	333	464	0.452703	51.6026
MHT.Chr.201809044	374	sp|A5A7I7|CDPK4_SOLTU Calcium-dependent protein kinase 4 OS=Solanum tuberosum OX=4113 GN=CPK4 PE=2 SV=1	59695	557	0.395722	6.40117e-49	3	150	205	352	0.689189	176.407
MHT.Chr.201809045	141	sp|Q7XIM0|CDPKH_ORYSJ Calcium-dependent protein kinase 17 OS=Oryza sativa subsp. japonica OX=39947 GN=CPK17 PE=2 SV=1	59722	568	0.978723	1.64961e-34	3	140	62	204	0.638889	129.028
MHT.Chr.201809046	723	sp|Q93ZQ5|SPXM3_ARATH SPX domain-containing membrane protein At4g22990 OS=Arabidopsis thaliana OX=3702 GN=At4g22990 PE=2 SV=2	450735	699	0.991416	0	1	692	1	693	0.88777	1142.1
MHT.Chr.201809161	193	sp|Q9FPR3|EDR1_ARATH Serine/threonine-protein kinase EDR1 OS=Arabidopsis thaliana OX=3702 GN=EDR1 PE=1 SV=1	114259	933	0.740933	6.57719e-62	29	171	775	917	0.783217	209.534
MHT.Chr.201809162	591	sp|Q9C9U5|SIS8_ARATH Probable serine/threonine-protein kinase SIS8 OS=Arabidopsis thaliana OX=3702 GN=SIS8 PE=1 SV=1	443670	1030	0.196277	1.91876e-22	463	578	714	827	0.637931	105.916
MHT.Chr.201809163	607	sp|F4JPR7|PUX8_ARATH Plant UBX domain-containing protein 8 OS=Arabidopsis thaliana OX=3702 GN=PUX8 PE=1 SV=1	336691	564	1	5.72787e-152	1	607	1	564	0.641815	452.595
MHT.Chr.201809164	653	sp|Q9CAN3|SCL28_ARATH Scarecrow-like protein 28 OS=Arabidopsis thaliana OX=3702 GN=SCL28 PE=1 SV=1	435569	658	0.993921	0	1	637	1	654	0.63925	596.275
MHT.Chr.201809165	281	sp|Q9LN77|P2A12_ARATH F-box protein PP2-A12 OS=Arabidopsis thaliana OX=3702 GN=P2A12 PE=2 SV=1	294976	291	0.946619	1.66664e-132	16	281	25	291	0.797753	379.793
MHT.Chr.201809166	466	sp|F4IDU4|MBOA1_ARATH Lysophospholipid acyltransferase 1 OS=Arabidopsis thaliana OX=3702 GN=LPCAT1 PE=1 SV=1	234018	462	1	0	3	466	1	462	0.862069	709.909
MHT.Chr.201809167	507	sp|O82752|DTX49_ARATH Protein DETOXIFICATION 49 OS=Arabidopsis thaliana OX=3702 GN=DTX49 PE=2 SV=1	110283	502	0.986056	0	1	498	1	495	0.824701	612.453
MHT.Chr.201809168	512	sp|P23586|STP1_ARATH Sugar transport protein 1 OS=Arabidopsis thaliana OX=3702 GN=STP1 PE=1 SV=2	454616	522	0.986328	0	2	506	3	506	0.843564	760.755
MHT.Chr.201809286	112	sp|D4Q9Z5|SGT3_SOYBN Soyasaponin III rhamnosyltransferase OS=Glycine max OX=3847 GN=GmSGT3 PE=1 SV=1	442244	472	0.607143	6.49376e-12	35	102	391	459	0.666667	63.929
MHT.Chr.201809287	254	sp|Q5B5X8|EXGA_EMENI Probable glucan 1,3-beta-glucosidase A OS=Emericella nidulans (strain FGSC A4 / ATCC 38163 / CBS 112.46 / NRRL 194 / M139) OX=227321 GN=exgA PE=3 SV=2	126582	405	0.480315	2.93612e-10	41	162	77	205	0.477612	63.1586
MHT.Chr.201810020	711	sp|Q9ZQF9|MBR1_ARATH E3 ubiquitin-protein ligase MBR1 OS=Arabidopsis thaliana OX=3702 GN=MBR1 PE=1 SV=1	234066	704	1	1.82764e-120	1	711	4	703	0.552	379.407
MHT.Chr.201810021	493	sp|O82777|SBT3_SOLLC Subtilisin-like protease SBT3 OS=Solanum lycopersicum OX=4081 GN=sbt3 PE=1 SV=1	434904	761	0.971602	4.44104e-113	15	493	207	761	0.533688	354.369
MHT.Chr.201810022	187	sp|A9QY39|SBT3_LOTJA Subtilisin-like protease 3 OS=Lotus japonicus OX=34305 GN=SBTM3 PE=2 SV=1	434903	750	0.754011	4.63909e-06	1	171	266	337	0.569444	48.521
MHT.Chr.201810023	164	sp|Q9SEU7|TRXM3_ARATH Thioredoxin M3, chloroplastic OS=Arabidopsis thaliana OX=3702 GN=GAT1 PE=2 SV=2	495468	173	0.689024	9.2995e-56	52	164	61	173	0.876106	176.022
MHT.Chr.201810024	630	sp|Q9LDD8|MCCB_ARATH Methylcrotonoyl-CoA carboxylase beta chain, mitochondrial OS=Arabidopsis thaliana OX=3702 GN=MCCB PE=2 SV=1	234325	587	1	0	52	630	1	587	0.867121	899.427
MHT.Chr.201810025	359	sp|O81767|PP348_ARATH Pentatricopeptide repeat-containing protein At4g33990 OS=Arabidopsis thaliana OX=3702 GN=EMB2758 PE=3 SV=2	318206	823	0.849582	2.88067e-28	32	336	77	377	0.525292	118.627
MHT.Chr.201810026	403	sp|O81767|PP348_ARATH Pentatricopeptide repeat-containing protein At4g33990 OS=Arabidopsis thaliana OX=3702 GN=EMB2758 PE=3 SV=2	318206	823	1	1.95861e-07	1	403	123	823	0.444444	55.8398
MHT.Chr.201810028	158	sp|Q38Q40|EF122_ARATH Ethylene-responsive transcription factor ERF122 OS=Arabidopsis thaliana OX=3702 GN=ERF122 PE=1 SV=1	114320	184	0.367089	1.4691e-06	23	80	47	108	0.548387	48.9062
MHT.Chr.201810116	178	sp|Q9FVL0|HBL1_MEDSA Non-symbiotic hemoglobin 1 OS=Medicago sativa OX=3879 GN=MHB1 PE=2 SV=1	171230	160	0.95	3.14559e-94	24	175	9	160	0.947368	273.478
MHT.Chr.201810117	454	sp|A0A2H5AIZ1|HCT_NARPS Hydroxycinnamoyltransferase OS=Narcissus pseudonarcissus OX=39639 GN=HCT PE=2 SV=1	171789	436	0.979358	4.04462e-27	8	435	3	429	0.423163	116.316
MHT.Chr.201810118	227	sp|P23244|HBP2_CASGL Hemoglobin-2 OS=Casuarina glauca OX=3522 GN=HBII PE=3 SV=1	171287	160	0.975	1.0742e-89	69	224	5	160	0.929487	264.233
MHT.Chr.201810119	524	sp|Q9XIA4|CCS1_ARATH Cytochrome c biogenesis protein CCS1, chloroplastic OS=Arabidopsis thaliana OX=3702 GN=CCS1 PE=1 SV=1	58040	547	0.914122	0	26	504	7	499	0.8357	726.087
MHT.Chr.201810120	364	sp|Q9LHN4|LPAT5_ARATH Probable 1-acyl-sn-glycerol-3-phosphate acyltransferase 5 OS=Arabidopsis thaliana OX=3702 GN=LPAT5 PE=2 SV=1	224375	375	0.991758	0	1	361	1	362	0.809392	513.457
MHT.Chr.201810121	375	sp|Q9SYZ7|U496A_ARATH UPF0496 protein At4g34320 OS=Arabidopsis thaliana OX=3702 GN=At4g34320 PE=2 SV=1	500606	374	1	0	1	375	1	369	0.851064	520.005
MHT.Chr.201810122	209	sp|Q9SDY5|RCE1_ARATH NEDD8-conjugating enzyme Ubc12 OS=Arabidopsis thaliana OX=3702 GN=RCE1 PE=1 SV=1	348556	184	1	1.29686e-113	29	209	1	184	0.913043	324.709
MHT.Chr.201810123	278	sp|O23207|FQRL2_ARATH Probable NAD(P)H dehydrogenase (quinone) FQR1-like 2 OS=Arabidopsis thaliana OX=3702 GN=At4g36750 PE=1 SV=1	140477	273	1	8.64147e-126	1	269	1	273	0.768116	362.073
MHT.Chr.201811317	321	sp|Q9LD44|NAC56_ARATH NAC transcription factor 56 OS=Arabidopsis thaliana OX=3702 GN=NAC056 PE=2 SV=1	264994	364	0.862928	1.48617e-112	1	277	1	312	0.682692	333.569
MHT.Chr.201811319	364	sp|Q2KIY1|PXMP2_BOVIN Peroxisomal membrane protein 2 OS=Bos taurus OX=9913 GN=PXMP2 PE=2 SV=3	337121	196	0.897959	2.07108e-17	165	335	18	193	0.488889	82.8037
MHT.Chr.201811320	199	sp|P82869|CYP37_ARATH Peptidyl-prolyl cis-trans isomerase CYP37, chloroplastic OS=Arabidopsis thaliana OX=3702 GN=CYP37 PE=1 SV=3	88408	466	0.854271	5.73783e-67	30	199	264	459	0.719388	215.312
MHT.Chr.201811321	1258	sp|F4K0C4|TR130_ARATH Trafficking protein particle complex II-specific subunit 130 homolog OS=Arabidopsis thaliana OX=3702 GN=TRS130 PE=1 SV=1	487545	1259	0.99841	0	1	1256	1	1256	0.85362	1971.44
MHT.Chr.201811322	841	sp|Q9LK35|THE1_ARATH Receptor-like protein kinase THESEUS 1 OS=Arabidopsis thaliana OX=3702 GN=THE1 PE=1 SV=1	477918	855	0.992982	0	9	841	7	855	0.846063	1250.34
MHT.Chr.201811323	801	sp|Q9FL69|AGD5_ARATH ADP-ribosylation factor GTPase-activating protein AGD5 OS=Arabidopsis thaliana OX=3702 GN=AGD5 PE=1 SV=1	12035	483	0.826087	1.74997e-148	1	386	1	399	0.70098	447.203
MHT.Chr.201811854	825	sp|O81211|RBOHE_ARATH Respiratory burst oxidase homolog protein E OS=Arabidopsis thaliana OX=3702 GN=RBOHE PE=2 SV=2	347808	952	0.93697	0	36	808	34	845	0.785366	1046.19
MHT.Chr.201811856	249	sp|Q6QPJ6|PRXQ_POPJC Peroxiredoxin Q, chloroplastic OS=Populus jackii OX=640484 GN=PRXQ PE=1 SV=1	324489	213	0.887324	1.03517e-104	61	249	25	213	0.885417	305.064
MHT.Chr.201811857	510	sp|Q9LMA1|FMO1_ARATH Probable flavin-containing monooxygenase 1 OS=Arabidopsis thaliana OX=3702 GN=FMO1 PE=2 SV=1	137669	530	0.992157	0	5	510	11	525	0.819417	731.095
MHT.Chr.201811858	937	sp|Q69VD5|PNH1_ORYSJ Protein argonaute PNH1 OS=Oryza sativa subsp. japonica OX=39947 GN=PHN1 PE=2 SV=1	315351	979	0.921025	0	75	937	115	979	0.89711	1431.39
MHT.Chr.201811859	524	sp|A0A396IUP1|DELA1_MEDTR DELLA protein 1 OS=Medicago truncatula OX=3880 GN=DELLA1 PE=1 SV=1	97799	594	0.925573	6.48194e-161	25	509	60	590	0.650183	473.396
MHT.Chr.201811861	349	sp|Q84L08|GFT1_ARATH GDP-fucose transporter 1 OS=Arabidopsis thaliana OX=3702 GN=GFT1 PE=1 SV=1	151857	341	1	6.61313e-179	1	349	1	340	0.826211	502.286
MHT.Chr.201811862	439	sp|Q9C866|PPR65_ARATH Pentatricopeptide repeat-containing protein At1g31430 OS=Arabidopsis thaliana OX=3702 GN=PCMP-E55 PE=2 SV=1	319889	570	0.742597	2.17862e-24	112	437	6	337	0.442771	108.227
MHT.Chr.201812012	818	sp|O22941|IDE1_ARATH Insulin-degrading enzyme-like 1, peroxisomal OS=Arabidopsis thaliana OX=3702 GN=PXM16 PE=2 SV=1	190259	970	0.998778	0	1	817	135	917	0.676792	838.18
MHT.Chr.201812015	760	sp|O22943|STL1_ARATH Probable glycosyltransferase STELLO1 OS=Arabidopsis thaliana OX=3702 GN=STL1 PE=1 SV=1	454511	771	1	0	1	760	1	771	0.871595	1225.31
MHT.Chr.201812016	475	sp|O65628|CTU2_ARATH Cytoplasmic tRNA 2-thiolation protein 2 OS=Arabidopsis thaliana OX=3702 GN=CTU2 PE=2 SV=3	83394	458	0.995789	3.57656e-180	1	473	1	456	0.740506	515.383
MHT.Chr.201812017	228	sp|O22944|NTAQ1_ARATH Protein N-terminal glutamine amidohydrolase OS=Arabidopsis thaliana OX=3702 GN=NTAQ1 PE=1 SV=1	281068	221	0.9819	2.85429e-112	11	225	2	218	0.820276	323.553
MHT.Chr.201812019	905	sp|O81644|VILI2_ARATH Villin-2 OS=Arabidopsis thaliana OX=3702 GN=VLN2 PE=1 SV=2	514744	976	1	5.7622e-25	1	905	42	976	0.46	114.775
MHT.Chr.201812097	82	sp|A8MS85|SPT61_ARATH Transcription elongation factor SPT6 homolog OS=Arabidopsis thaliana OX=3702 GN=SPT6 PE=1 SV=1	450567	1647	0.987805	6.54978e-35	1	81	734	814	0.888889	127.872
MHT.Chr.201812098	754	sp|A8MS85|SPT61_ARATH Transcription elongation factor SPT6 homolog OS=Arabidopsis thaliana OX=3702 GN=SPT6 PE=1 SV=1	450567	1647	0.944297	0	1	712	817	1516	0.815278	1020.76
MHT.Chr.201812099	714	sp|Q93YF5|SUVH1_TOBAC Histone-lysine N-methyltransferase, H3 lysine-9 specific SUVH1 OS=Nicotiana tabacum OX=4097 GN=SUVH1 PE=1 SV=1	457232	704	1	0	1	714	1	704	0.75583	911.753
MHT.Chr.201812100	129	sp|Q8GUN2|HINT1_ARATH Adenylylsulfatase HINT1 OS=Arabidopsis thaliana OX=3702 GN=HINT1 PE=1 SV=1	175888	147	1	8.19507e-82	1	129	19	147	0.937984	239.58
MHT.Chr.201812101	386	sp|Q8GXC7|FBK50_ARATH F-box/kelch-repeat protein At3g06240 OS=Arabidopsis thaliana OX=3702 GN=At3g06240 PE=2 SV=1	131974	427	0.943005	2.04233e-28	6	369	35	418	0.433735	118.627
MHT.Chr.201812102	419	sp|Q12010|YPQ1_YEAST Probable vacuolar amino acid transporter YPQ1 OS=Saccharomyces cerevisiae (strain ATCC 204508 / S288c) OX=559292 GN=YPQ1 PE=1 SV=1	558429	308	0.675325	1.50947e-08	54	400	30	300	0.487603	58.5362
MHT.Chr.201813111	866	sp|Q9SR05|ANX1_ARATH Receptor-like protein kinase ANXUR1 OS=Arabidopsis thaliana OX=3702 GN=ANX1 PE=1 SV=1	18021	850	1	0	1	866	1	850	0.741676	1068.14
MHT.Chr.201813112	413	sp|Q9SIC9|PP178_ARATH Pentatricopeptide repeat-containing protein At2g31400, chloroplastic OS=Arabidopsis thaliana OX=3702 GN=At2g31400 PE=2 SV=1	317865	918	0.246973	8.67465e-44	291	392	785	886	0.872549	166.777
MHT.Chr.201813113	119	sp|O22901|BH151_ARATH Transcription factor UPBEAT1 OS=Arabidopsis thaliana OX=3702 GN=UPB1 PE=2 SV=1	44296	102	0.980392	2.01485e-11	27	118	1	100	0.64	59.3066
MHT.Chr.201813114	493	sp|A0A3Q7H216|MTB3_SOLLC Transcription factor MTB3 OS=Solanum lycopersicum OX=4081 GN=MTB3 PE=2 SV=1	255308	517	1	0	1	493	1	476	0.775758	630.943
MHT.Chr.201813115	454	sp|Q9SR13|FLK_ARATH Flowering locus K homology domain OS=Arabidopsis thaliana OX=3702 GN=FLK PE=1 SV=1	137283	577	0.931718	3.23079e-149	27	449	169	576	0.708625	439.884
MHT.Chr.201813116	180	sp|P26569|H12_ARATH Histone H1.2 OS=Arabidopsis thaliana OX=3702 GN=At2g30620 PE=1 SV=1	168644	273	0.794444	3.18413e-38	1	143	1	153	0.630573	135.191
MHT.Chr.201813513	296	sp|Q9C5D3|HIP7_ARATH Heavy metal-associated isoprenylated plant protein 7 OS=Arabidopsis thaliana OX=3702 GN=HIPP07 PE=1 SV=1	175972	355	0.871622	5.32737e-69	39	296	73	355	0.670139	221.09
MHT.Chr.201813514	139	sp|Q9FED2|HA22E_ARATH HVA22-like protein e OS=Arabidopsis thaliana OX=3702 GN=HVA22E PE=2 SV=1	169880	116	0.982759	4.40087e-49	1	113	1	114	0.780702	155.992
MHT.Chr.201813515	202	sp|Q94CD1|HHT1_ARATH Omega-hydroxypalmitate O-feruloyl transferase OS=Arabidopsis thaliana OX=3702 GN=HHT1 PE=1 SV=1	175725	457	0.905941	1.54408e-92	19	201	37	234	0.757426	280.796
MHT.Chr.201813516	67	sp|Q94CD1|HHT1_ARATH Omega-hydroxypalmitate O-feruloyl transferase OS=Arabidopsis thaliana OX=3702 GN=HHT1 PE=1 SV=1	175725	457	0.970149	1.53565e-25	1	65	303	367	0.861538	99.7525
MHT.Chr.201813517	137	sp|Q9SGU2|SAU71_ARATH Auxin-responsive protein SAUR71 OS=Arabidopsis thaliana OX=3702 GN=SAUR71 PE=2 SV=1	434635	110	0.445455	4.6645e-09	34	82	50	98	0.653061	53.9138
MHT.Chr.201813518	174	sp|Q6TLJ2|TPD1_ARATH Protein TAPETUM DETERMINANT 1 OS=Arabidopsis thaliana OX=3702 GN=TPD1 PE=1 SV=1	486094	176	0.994318	4.60639e-49	6	174	1	175	0.642857	159.458
MHT.Chr.201813519	478	sp|Q40147|GSA_SOLLC Glutamate-1-semialdehyde 2,1-aminomutase, chloroplastic OS=Solanum lycopersicum OX=4081 PE=2 SV=1	165601	481	0.997921	0	3	478	2	481	0.889583	801.201
MHT.Chr.201813520	532	sp|Q9ZVM9|Y1461_ARATH Probable serine/threonine-protein kinase At1g54610 OS=Arabidopsis thaliana OX=3702 GN=At1g54610 PE=1 SV=1	527603	572	0.821429	0	6	442	67	503	0.845103	659.062
MHT.Chr.201813521	196	sp|Q9LSU1|PSA5_ORYSJ Proteasome subunit alpha type-5 OS=Oryza sativa subsp. japonica OX=39947 GN=PAE1 PE=2 SV=1	324631	237	0.586735	1.2076e-44	82	196	5	131	0.716535	150.984
MHT.Chr.201814062	255	sp|Q8W566|Y3514_ARATH Uncharacterized exonuclease domain-containing protein At3g15140 OS=Arabidopsis thaliana OX=3702 GN=At3g15140 PE=2 SV=1	536424	337	0.960784	4.67635e-127	11	255	93	337	0.84898	366.696
MHT.Chr.201814063	390	sp|Q9FN30|TAT2_ARATH Probable aminotransferase TAT2 OS=Arabidopsis thaliana OX=3702 GN=At5g53970 PE=2 SV=1	472961	414	0.982051	0	5	387	28	410	0.866841	629.402
MHT.Chr.201814064	332	sp|O04017|NAC98_ARATH Protein CUP-SHAPED COTYLEDON 2 OS=Arabidopsis thaliana OX=3702 GN=NAC098 PE=1 SV=1	265031	375	0.957831	2.58505e-105	15	332	17	375	0.607629	316.235
MHT.Chr.201814065	180	sp|P82130|RR20_SPIOL 30S ribosomal protein S20, chloroplastic OS=Spinacia oleracea OX=3562 GN=RPS20 PE=1 SV=2	405073	183	0.994444	2.0016e-59	1	179	6	181	0.668508	186.422
MHT.Chr.201814575	316	sp|O49133|GALUR_FRAAN D-galacturonate reductase OS=Fragaria ananassa OX=3747 GN=GALUR PE=1 SV=1	145738	319	1	2.04571e-157	1	316	1	319	0.805643	445.662
MHT.Chr.201814576	534	sp|Q9ZUL3|IDD5_ARATH Protein indeterminate-domain 5, chloroplastic OS=Arabidopsis thaliana OX=3702 GN=IDD5 PE=1 SV=1	190252	602	0.882022	5.43527e-141	39	509	51	545	0.600733	422.935
MHT.Chr.201814577	762	sp|Q9ZUL5|CHR19_ARATH Protein CHROMATIN REMODELING 19 OS=Arabidopsis thaliana OX=3702 GN=ETL1 PE=1 SV=1	65081	763	1	0	1	762	1	763	0.758065	1060.44
MHT.Chr.201814578	474	sp|Q9FYJ6|BH111_ARATH Transcription factor bHLH111 OS=Arabidopsis thaliana OX=3702 GN=BHLH111 PE=2 SV=1	44262	319	0.852665	3.48735e-65	162	474	48	319	0.575472	216.083
MHT.Chr.201814660	428	sp|Q9FXE4|P2C14_ARATH Probable protein phosphatase 2C 14 OS=Arabidopsis thaliana OX=3702 GN=At1g67820 PE=2 SV=2	295016	445	0.904206	1.49707e-122	42	428	78	444	0.663291	366.311
MHT.Chr.201814662	787	sp|Q9LIN2|GDL53_ARATH GDSL esterase/lipase At3g26430 OS=Arabidopsis thaliana OX=3702 GN=At3g26430 PE=1 SV=1	151117	380	0.986842	1.33081e-118	55	783	6	380	0.687324	365.155
MHT.Chr.201814664	520	sp|Q9URZ0|AGAL_SCHPO Alpha-galactosidase mel1 OS=Schizosaccharomyces pombe (strain 972 / ATCC 24843) OX=284812 GN=mel1 PE=3 SV=1	11982	436	0.665385	1.09453e-21	33	378	33	321	0.407507	100.908
MHT.Chr.201815029	510	sp|Q7Y030|OFT31_ARATH O-fucosyltransferase 31 OS=Arabidopsis thaliana OX=3702 GN=OFUT31 PE=2 SV=1	291015	519	0.992157	0	4	509	12	517	0.859684	814.298
MHT.Chr.201815030	749	sp|Q56X46|MSL2_ARATH Mechanosensitive ion channel protein 2, chloroplastic OS=Arabidopsis thaliana OX=3702 GN=MSL2 PE=2 SV=1	253916	673	0.983655	0	1	732	1	662	0.679245	768.844
MHT.Chr.201815183	555	sp|Q9M8K5|HIP32_ARATH Heavy metal-associated isoprenylated plant protein 32 OS=Arabidopsis thaliana OX=3702 GN=HIPP32 PE=2 SV=1	175953	473	0.207188	5.07001e-33	1	98	1	98	0.795918	135.191
MHT.Chr.201815184	100	sp|Q53YF3|SPC3B_ARATH Signal peptidase complex subunit 3B OS=Arabidopsis thaliana OX=3702 GN=At5g27430 PE=2 SV=1	448523	167	0.89	9.86018e-47	12	100	79	167	0.853933	150.214
MHT.Chr.201815185	262	sp|Q8L4B2|NFYC9_ARATH Nuclear transcription factor Y subunit C-9 OS=Arabidopsis thaliana OX=3702 GN=NFYC9 PE=1 SV=1	273358	231	0.950382	1.88803e-84	1	249	1	219	0.668	254.988
MHT.Chr.201815186	497	sp|Q84K79|IDM2L_ARATH Alpha-crystallin domain-containing protein 22.3 OS=Arabidopsis thaliana OX=3702 GN=ACD22.3 PE=1 SV=1	190694	206	0.68932	3.53792e-57	352	494	60	201	0.804196	191.815
MHT.Chr.201815187	232	sp|Q84K79|IDM2L_ARATH Alpha-crystallin domain-containing protein 22.3 OS=Arabidopsis thaliana OX=3702 GN=ACD22.3 PE=1 SV=1	190694	206	0.873786	4.34727e-60	41	226	22	201	0.709677	191.045
MHT.Chr.201815189	386	sp|Q9FR37|AMI1_ARATH Amidase 1 OS=Arabidopsis thaliana OX=3702 GN=AMI1 PE=1 SV=1	15738	425	0.903529	1.18184e-147	35	371	39	422	0.698701	427.943
MHT.Chr.201815192	650	sp|Q8RXF8|MIRO1_ARATH Mitochondrial Rho GTPase 1 OS=Arabidopsis thaliana OX=3702 GN=MIRO1 PE=1 SV=1	244535	648	0.993827	0	7	650	5	648	0.857364	946.806
MHT.Chr.201815193	355	sp|Q84M91|TANB_ARATH Probable microtubule-binding protein TANGLED OS=Arabidopsis thaliana OX=3702 GN=TAN PE=1 SV=1	472751	444	0.901408	2.78602e-96	1	320	1	343	0.646067	296.204
MHT.Chr.201815194	791	sp|F4K4C5|KN14S_ARATH Kinesin-like protein KIN-14S OS=Arabidopsis thaliana OX=3702 GN=KIN14S PE=3 SV=1	211283	765	0.962092	0	24	783	9	744	0.712614	837.795
MHT.Chr.201815197	282	sp|Q93VB2|AT18A_ARATH Autophagy-related protein 18a OS=Arabidopsis thaliana OX=3702 GN=ATG18A PE=1 SV=1	31527	425	1	3.24578e-154	1	282	149	425	0.868794	439.884
MHT.Chr.201815635	290	sp|D3ZSC8|DJC17_RAT DnaJ homolog subfamily C member 17 OS=Rattus norvegicus OX=10116 GN=Dnajc17 PE=3 SV=1	101880	303	0.989655	2.57647e-22	3	289	8	289	0.481967	97.4413
MHT.Chr.201815636	936	sp|F4IME2|MSL8_ARATH Mechanosensitive ion channel protein 8 OS=Arabidopsis thaliana OX=3702 GN=MSL8 PE=2 SV=2	253930	908	0.995726	0	1	932	1	903	0.694154	929.087
MHT.Chr.201815637	544	sp|F4JTP5|STY46_ARATH Serine/threonine-protein kinase STY46 OS=Arabidopsis thaliana OX=3702 GN=STY46 PE=1 SV=1	455121	575	1	0	1	544	1	575	0.761168	708.753
MHT.Chr.201815638	90	sp|Q6WUC1|6OMT_PAPSO (RS)-norcoclaurine 6-O-methyltransferase OS=Papaver somniferum OX=3469 GN=6OMT PE=1 SV=1	2323	346	0.966667	3.33201e-16	2	88	119	205	0.602273	74.7146
MHT.Chr.201815639	350	sp|Q9T003|ASMT_ARATH Acetylserotonin O-methyltransferase OS=Arabidopsis thaliana OX=3702 GN=ASMT PE=1 SV=1	29687	382	0.974286	3.05079e-125	9	349	24	380	0.697479	367.851
MHT.Chr.201815640	410	sp|Q9FMK9|PPA29_ARATH Probable inactive purple acid phosphatase 29 OS=Arabidopsis thaliana OX=3702 GN=PAP29 PE=2 SV=1	318423	389	0.879177	3.16386e-178	46	386	39	380	0.781341	504.982
MHT.Chr.201815643	129	sp|Q9LIN3|RZ1A_ARATH Glycine-rich RNA-binding protein RZ1A OS=Arabidopsis thaliana OX=3702 GN=RZ1A PE=1 SV=1	432385	245	1	2.35743e-55	1	129	1	126	0.847328	176.022
MHT.Chr.201816076	141	sp|F4IV45|CHR10_ARATH Probable helicase CHR10 OS=Arabidopsis thaliana OX=3702 GN=CHR10 PE=3 SV=1	65078	877	0.283688	1.30247e-10	79	118	735	775	0.780488	61.2326
MHT.Chr.201816077	607	sp|Q7XJM2|CCD7_ARATH Carotenoid cleavage dioxygenase 7, chloroplastic OS=Arabidopsis thaliana OX=3702 GN=CCD7 PE=1 SV=1	56796	618	0.990291	0	10	605	5	616	0.766721	770.77
MHT.Chr.201816078	748	sp|Q8L7F7|NUP62_ARATH Nuclear pore complex protein NUP62 OS=Arabidopsis thaliana OX=3702 GN=NUP62 PE=1 SV=1	287732	739	0.370321	7.00692e-97	460	736	422	676	0.758865	319.701
MHT.Chr.201816268	392	sp|Q08467|CSK21_ARATH Casein kinase II subunit alpha-1 OS=Arabidopsis thaliana OX=3702 GN=CKA1 PE=1 SV=3	81130	409	0.992347	0	4	392	34	409	0.872774	619.772
MHT.Chr.201816269	339	sp|Q9STX1|ACBP3_ARATH Acyl-CoA-binding domain-containing protein 3 OS=Arabidopsis thaliana OX=3702 GN=ACBP3 PE=1 SV=1	4920	362	0.389381	1.35013e-33	185	316	221	347	0.651515	130.183
MHT.Chr.201817098	340	sp|Q75LR7|SAPK1_ORYSJ Serine/threonine-protein kinase SAPK1 OS=Oryza sativa subsp. japonica OX=39947 GN=SAPK1 PE=1 SV=1	434179	342	1	0	1	340	1	342	0.862573	547.354
MHT.Chr.201817099	91	sp|P29345|RS6_TOBAC 40S ribosomal protein S6 (Fragment) OS=Nicotiana tabacum OX=4097 GN=RPS6 PE=2 SV=2	422184	199	0.835165	9.75467e-36	15	90	123	198	0.960526	122.865
MHT.Chr.201817100	214	sp|Q9LX90|PABN3_ARATH Polyadenylate-binding protein 3 OS=Arabidopsis thaliana OX=3702 GN=PABN3 PE=1 SV=1	296399	217	0.995392	3.76597e-125	1	213	1	216	0.865741	355.525
MHT.Chr.201817103	81	sp|Q9LFT5|EPFL1_ARATH EPIDERMAL PATTERNING FACTOR-like protein 1 OS=Arabidopsis thaliana OX=3702 GN=EPFL1 PE=1 SV=1	122848	122	0.975309	1.99256e-25	3	81	41	122	0.662791	93.9745
MHT.Chr.201818537	719	sp|Q9ZUM0|C3H17_ARATH Zinc finger CCCH domain-containing protein 17 OS=Arabidopsis thaliana OX=3702 GN=At2g02160 PE=1 SV=1	49495	669	0.859527	4.81472e-103	4	621	5	561	0.540412	333.183
MHT.Chr.201818538	329	sp|Q38909|XTH28_ARATH Probable xyloglucan endotransglucosylase/hydrolase protein 28 OS=Arabidopsis thaliana OX=3702 GN=XTH28 PE=2 SV=1	521811	332	1	2.34715e-166	1	329	1	332	0.804217	469.159
MHT.Chr.201818539	286	sp|Q42565|ASB1_ARATH Anthranilate synthase beta subunit 1, chloroplastic OS=Arabidopsis thaliana OX=3702 GN=ASB1 PE=1 SV=1	29330	276	0.98951	5.05247e-134	1	283	1	273	0.795775	383.259
MHT.Chr.201818728	212	sp|O04479|AS2_ARATH Protein ASYMMETRIC LEAVES 2 OS=Arabidopsis thaliana OX=3702 GN=AS2 PE=1 SV=1	29227	199	1	2.18296e-79	1	212	1	199	0.737327	238.81
MHT.Chr.201818729	563	sp|Q9FIV6|DGP10_ARATH Protease Do-like 10, mitochondrial OS=Arabidopsis thaliana OX=3702 GN=DEGP10 PE=2 SV=1	100133	586	0.83659	0	81	551	102	573	0.864407	746.888
MHT.Chr.201818730	425	sp|Q9SF86|PCRK1_ARATH Serine/threonine-protein kinase PCRK1 OS=Arabidopsis thaliana OX=3702 GN=PCRK1 PE=1 SV=1	301536	418	1	0	1	425	1	418	0.792056	545.428
MHT.Chr.201818746	175	sp|P0DKC4|PGP1B_ARATH Phosphoglycolate phosphatase 1B, chloroplastic OS=Arabidopsis thaliana OX=3702 GN=PGLP1B PE=1 SV=1	308468	362	0.914286	1.0195e-83	4	163	56	215	0.900621	254.218
MHT.Chr.201818747	287	sp|Q54J07|IN80D_DICDI INO80 complex subunit D OS=Dictyostelium discoideum OX=44689 GN=DDB_G0288447 PE=3 SV=1	196775	675	0.543554	4.44232e-10	74	229	412	594	0.425532	63.5438
MHT.Chr.201818748	279	sp|Q9SVX5|DRE2F_ARATH Dehydration-responsive element-binding protein 2F OS=Arabidopsis thaliana OX=3702 GN=DREB2F PE=1 SV=1	108618	277	0.985663	1.71065e-83	5	279	3	272	0.677305	254.988
MHT.Chr.201818749	550	sp|B9SL58|PURA2_RICCO Adenylosuccinate synthetase 2, chloroplastic OS=Ricinus communis OX=3988 GN=PURA2 PE=3 SV=1	334800	488	0.967213	0	44	524	5	476	0.876289	806.594
MHT.Chr.201818750	89	sp|Q9M3G7|ATM_ARATH Serine/threonine-protein kinase ATM OS=Arabidopsis thaliana OX=3702 GN=ATM PE=1 SV=1	32959	3856	0.573034	7.02556e-12	39	89	3115	3165	0.784314	62.7734
MHT.Chr.201818756	652	sp|Q8LSN2|BBM2_BRANA AP2-like ethylene-responsive transcription factor BBM2 OS=Brassica napus OX=3708 GN=BBM2 PE=2 SV=1	42344	579	0.994819	2.68698e-152	5	651	3	578	0.549419	455.292
MHT.Chr.201818757	327	sp|Q9Y394|DHRS7_HUMAN Dehydrogenase/reductase SDR family member 7 OS=Homo sapiens OX=9606 GN=DHRS7 PE=1 SV=1	101010	339	0.865443	1.08501e-61	24	306	28	318	0.576271	202.986
MHT.Chr.201818777	73	sp|P30236|HSP41_SOYBN 22.0 kDa class IV heat shock protein OS=Glycine max OX=3847 GN=HSP22.0 PE=3 SV=1	185862	192	0.945205	4.55422e-19	1	69	69	174	0.54717	79.337
MHT.Chr.201818778	490	sp|Q9M8R7|P2C33_ARATH Probable protein phosphatase 2C 33 OS=Arabidopsis thaliana OX=3702 GN=PPC6-1 PE=1 SV=1	295054	492	1	0	1	478	1	492	0.822581	650.973
MHT.Chr.201818784	323	sp|Q42533|BCCP1_ARATH Biotin carboxyl carrier protein of acetyl-CoA carboxylase 1, chloroplastic OS=Arabidopsis thaliana OX=3702 GN=BCCP1 PE=1 SV=2	42527	280	1	4.75249e-77	1	323	1	280	0.615385	240.35
MHT.Chr.201818785	138	sp|Q9C5H9|GACP2_ARATH Gamma-tubulin complex component 2 OS=Arabidopsis thaliana OX=3702 GN=GCP2 PE=1 SV=1	145072	678	0.833333	5.75446e-28	24	138	579	670	0.643478	110.923
MHT.Chr.201818786	279	sp|Q6NM73|PDLP2_ARATH Plasmodesmata-located protein 2 OS=Arabidopsis thaliana OX=3702 GN=PDLP2 PE=1 SV=1	302218	307	0.942652	3.92984e-68	16	278	24	306	0.616197	216.853
MHT.Chr.201818787	654	sp|Q86YJ7|AN13B_HUMAN Ankyrin repeat domain-containing protein 13B OS=Homo sapiens OX=9606 GN=ANKRD13B PE=1 SV=4	17016	626	0.413738	1.03557e-31	47	310	30	288	0.546125	134.42
MHT.Chr.201818795	273	sp|Q8TCB7|METL6_HUMAN tRNA N(3)-methylcytidine methyltransferase METTL6 OS=Homo sapiens OX=9606 GN=METTL6 PE=1 SV=2	240356	284	0.791209	8.637e-25	51	266	33	207	0.459091	103.219
MHT.Chr.201818796	452	sp|Q9ZTP3|EIN4_ARATH Protein EIN4 OS=Arabidopsis thaliana OX=3702 GN=EIN4 PE=1 SV=1	119461	766	0.993363	0	1	449	277	735	0.743478	532.717
MHT.Chr.201818797	225	sp|Q9ZTP3|EIN4_ARATH Protein EIN4 OS=Arabidopsis thaliana OX=3702 GN=EIN4 PE=1 SV=1	119461	766	0.902222	2.50989e-95	23	225	26	228	0.876847	297.36
MHT.Chr.201818810	491	sp|Q8GZA4|CBSX6_ARATH CBS domain-containing protein CBSX6 OS=Arabidopsis thaliana OX=3702 GN=CBSX6 PE=1 SV=1	55844	425	0.967059	0	79	486	1	411	0.803357	526.554
MHT.Chr.201818812	107	sp|Q6VWJ6|WRK46_HORVU WRKY transcription factor SUSIBA2 OS=Hordeum vulgare OX=4513 GN=WRKY46 PE=1 SV=1	520076	573	0.439252	1.45084e-11	23	69	383	429	0.723404	62.7734
MHT.Chr.201818836	1266	sp|P29503|NEUR_DROME Protein neuralized OS=Drosophila melanogaster OX=7227 GN=neur PE=1 SV=2	272741	754	0.0596817	5.49077e-09	816	858	701	745	0.711111	64.3142
MHT.Chr.201818838	157	sp|Q93Y92|HBL2_GOSHI Non-symbiotic hemoglobin 2 OS=Gossypium hirsutum OX=3635 GN=HB2 PE=3 SV=1	171234	159	1	1.34281e-87	1	157	1	158	0.886076	255.758
MHT.Chr.201818839	105	sp|Q9LZ60|SMR3_ARATH Cyclin-dependent protein kinase inhibitor SMR3 OS=Arabidopsis thaliana OX=3702 GN=SMR3 PE=1 SV=1	445867	115	0.513043	2.35439e-06	40	89	44	102	0.610169	45.8246
MHT.Chr.201818841	376	sp|G4LTX4|DSP4_CASSA Phosphoglucan phosphatase DSP4, amyloplastic OS=Castanea sativa OX=21020 GN=DSP4 PE=1 SV=1	109426	375	0.994667	0	12	376	2	374	0.855615	584.334
MHT.Chr.201819806	508	sp|Q8L638|ALG10_ARATH Dol-P-Glc:Glc(2)Man(9)GlcNAc(2)-PP-Dol alpha-1,2-glucosyltransferase OS=Arabidopsis thaliana OX=3702 GN=ALG10 PE=1 SV=1	14344	509	1	0	1	508	1	509	0.75534	633.254
MHT.Chr.201819807	147	sp|Q9LZ60|SMR3_ARATH Cyclin-dependent protein kinase inhibitor SMR3 OS=Arabidopsis thaliana OX=3702 GN=SMR3 PE=1 SV=1	445867	115	0.669565	1.84825e-08	72	144	39	115	0.642857	52.7582
MHT.Chr.201819809	502	sp|Q9XSC3|WDR44_BOVIN WD repeat-containing protein 44 OS=Bos taurus OX=9913 GN=WDR44 PE=1 SV=1	518925	912	0.424303	1.36452e-54	87	299	596	812	0.663636	200.29
MHT.Chr.201819811	183	sp|Q6DR24|Y3795_ARATH Uncharacterized protein At3g17950 OS=Arabidopsis thaliana OX=3702 GN=Y-3 PE=1 SV=1	537154	211	0.554502	3.51152e-08	48	131	19	135	0.440678	54.6842
MHT.Chr.201819812	407	sp|Q94B55|XB31_ARATH Putative E3 ubiquitin-protein ligase XBAT31 OS=Arabidopsis thaliana OX=3702 GN=XBAT31 PE=2 SV=1	520528	456	0.918919	0	1	374	1	371	0.834225	553.518
MHT.Chr.201819813	660	sp|Q9SNC6|PUB13_ARATH U-box domain-containing protein 13 OS=Arabidopsis thaliana OX=3702 GN=PUB13 PE=1 SV=1	332716	660	0.968182	0	3	636	1	639	0.737089	709.138
MHT.Chr.201819941	75	sp|Q8RY16|PEX6_ARATH Peroxisome biogenesis protein 6 OS=Arabidopsis thaliana OX=3702 GN=PEX6 PE=1 SV=1	306415	941	0.88	1.88849e-16	1	66	730	795	0.681818	75.0998
MHT.Chr.201819942	377	sp|Q93YN1|CRPK1_ARATH Cold-responsive protein kinase 1 OS=Arabidopsis thaliana OX=3702 GN=CRPK1 PE=1 SV=1	80214	390	0.885942	1.86207e-119	18	351	6	341	0.713864	354.369
MHT.Chr.201819943	166	sp|O50003|RL12_PRUAR 60S ribosomal protein L12 OS=Prunus armeniaca OX=36596 GN=RPL12 PE=2 SV=1	363864	166	1	5.5562e-108	1	166	1	166	0.96988	308.145
MHT.Chr.201819952	228	sp|Q8L8B8|LOG3_ARATH Cytokinin riboside 5'-monophosphate phosphoribohydrolase LOG3 OS=Arabidopsis thaliana OX=3702 GN=LOG3 PE=1 SV=1	223353	215	0.995349	1.92229e-138	1	213	1	214	0.943925	389.808
MHT.Chr.201819953	134	sp|P49098|CYB5_TOBAC Cytochrome b5 OS=Nicotiana tabacum OX=4097 PE=2 SV=1	85404	136	0.962687	2.4119e-46	1	129	1	127	0.736434	149.828
MHT.Chr.201819954	219	sp|Q9FKB5|KRP3_ARATH Cyclin-dependent kinase inhibitor 3 OS=Arabidopsis thaliana OX=3702 GN=KRP3 PE=1 SV=1	212210	222	0.990991	2.9099e-49	1	217	1	220	0.615721	163.31
MHT.Chr.201819955	535	sp|Q7Z5P9|MUC19_HUMAN Mucin-19 OS=Homo sapiens OX=9606 GN=MUC19 PE=1 SV=3	257801	8384	0.771963	5.21216e-06	105	517	5044	5830	0.334862	52.373
MHT.Chr.201821608	556	sp|Q9FT73|RECQ2_ARATH ATP-dependent DNA helicase Q-like 2 OS=Arabidopsis thaliana OX=3702 GN=RECQL2 PE=1 SV=1	351205	705	0.931655	0	6	523	5	523	0.888247	872.078
MHT.Chr.201821609	237	sp|Q9C801|MOS2_ARATH Protein MOS2 OS=Arabidopsis thaliana OX=3702 GN=MOS2 PE=2 SV=1	250070	462	0.848101	2.04481e-46	1	201	1	199	0.603865	163.31
MHT.Chr.201821610	209	sp|Q9C801|MOS2_ARATH Protein MOS2 OS=Arabidopsis thaliana OX=3702 GN=MOS2 PE=2 SV=1	250070	462	1	1.91902e-71	1	209	246	462	0.75	227.254
MHT.Chr.201821611	1661	sp|B5BT18|BTAF1_ARATH TATA-binding protein-associated factor BTAF1 OS=Arabidopsis thaliana OX=3702 GN=BTAF1 PE=1 SV=1	48288	2045	0.99398	0	3	1653	4	1647	0.788902	2153.64
MHT.Chr.201821625	361	sp|Q8GYH5|BAD1_ARATH Ankyrin repeat-containing protein BDA1 OS=Arabidopsis thaliana OX=3702 GN=BAD1 PE=1 SV=1	41754	426	0.556787	5.16152e-23	1	201	1	209	0.507177	102.834
MHT.Chr.201821626	255	sp|Q5XEM9|ALFL5_ARATH PHD finger protein ALFIN-LIKE 5 OS=Arabidopsis thaliana OX=3702 GN=AL5 PE=2 SV=1	14264	260	0.984615	1.03781e-127	3	253	4	259	0.872093	365.54
MHT.Chr.201821662	166	sp|A2X345|TROL_ORYSI Protein THYLAKOID RHODANESE-LIKE, chloroplastic OS=Oryza sativa subsp. indica OX=39946 GN=TROL PE=3 SV=1	491285	476	0.674699	3.2952e-41	43	154	204	310	0.8125	146.747
MHT.Chr.201821663	148	sp|Q9M158|STR4_ARATH Rhodanese-like domain-containing protein 4, chloroplastic OS=Arabidopsis thaliana OX=3702 GN=STR4 PE=1 SV=2	454725	466	0.777027	1.19224e-34	30	144	69	178	0.704348	128.257
MHT.Chr.201821664	177	sp|Q84MC7|PYL9_ARATH Abscisic acid receptor PYL9 OS=Arabidopsis thaliana OX=3702 GN=PYL9 PE=1 SV=1	337568	187	0.932203	1.48787e-96	4	168	19	183	0.890909	280.411
MHT.Chr.201821665	127	sp|Q8GX84|C3H1_ARATH Zinc finger CCCH domain-containing protein 1 OS=Arabidopsis thaliana OX=3702 GN=At1g01350 PE=2 SV=2	49501	343	0.716535	1.73715e-28	9	99	216	303	0.76087	108.997
MHT.Chr.201821667	408	sp|Q9UTN3|CID14_SCHPO Poly(A) RNA polymerase cid14 OS=Schizosaccharomyces pombe (strain 972 / ATCC 24843) OX=284812 GN=cid14 PE=1 SV=2	65715	684	0.727941	6.92453e-08	44	340	248	511	0.422581	58.151
MHT.Chr.201821669	202	sp|Q9FFQ1|RH31_ARATH DEAD-box ATP-dependent RNA helicase 31 OS=Arabidopsis thaliana OX=3702 GN=RH31 PE=2 SV=2	355488	716	0.876238	1.10225e-51	5	181	376	699	0.466049	179.874
MHT.Chr.201821670	132	sp|Q38997|KIN10_ARATH SNF1-related protein kinase catalytic subunit alpha KIN10 OS=Arabidopsis thaliana OX=3702 GN=KIN10 PE=1 SV=3	210327	512	0.939394	2.65218e-78	1	124	96	218	0.943548	242.662
MHT.Chr.201822683	285	sp|Q94ID2|IPT5_ARATH Adenylate isopentenyltransferase 5, chloroplastic OS=Arabidopsis thaliana OX=3702 GN=IPT5 PE=1 SV=2	198425	330	0.964912	8.5698e-100	2	276	22	297	0.701439	298.516
MHT.Chr.201823268	159	sp|Q6L4D2|PM19L_ORYSJ Membrane protein PM19L OS=Oryza sativa subsp. japonica OX=39947 GN=PM19L PE=2 SV=1	314654	173	0.930818	1.47409e-25	7	154	6	141	0.630872	98.9821
MHT.Chr.201823270	348	sp|Q8L7W0|SH3P3_ARATH SH3 domain-containing protein 3 OS=Arabidopsis thaliana OX=3702 GN=SH3P3 PE=1 SV=1	442348	351	1	0	1	348	1	351	0.849003	538.495
MHT.Chr.201823271	1260	sp|Q9M0M2|AB9B_ARATH ABC transporter B family member 9 OS=Arabidopsis thaliana OX=3702 GN=ABCB9 PE=3 SV=2	4010	1236	1	0	1	1259	1	1236	0.83848	1797.33
MHT.Chr.201823272	118	sp|Q39224|SRG1_ARATH Protein SRG1 OS=Arabidopsis thaliana OX=3702 GN=SRG1 PE=2 SV=1	451243	358	0.940678	9.087e-40	1	111	248	358	0.747748	138.658
MHT.Chr.201823323	276	sp|Q9LJG8|ASIL2_ARATH Trihelix transcription factor ASIL2 OS=Arabidopsis thaliana OX=3702 GN=ASIL2 PE=1 SV=1	29587	443	0.764493	3.41299e-12	11	265	74	409	0.625899	68.5514
MHT.Chr.201823324	237	sp|Q9ZVA1|EP1L1_ARATH EP1-like glycoprotein 1 OS=Arabidopsis thaliana OX=3702 GN=At1g78820 PE=2 SV=1	122759	455	0.738397	3.27544e-48	59	233	279	454	0.617978	167.933
MHT.Chr.201823325	159	sp|O22967|CDF4_ARATH Cyclic dof factor 4 OS=Arabidopsis thaliana OX=3702 GN=CDF4 PE=2 SV=1	59177	170	0.988235	4.45675e-57	4	159	3	170	0.649425	179.104
MHT.Chr.201823326	307	sp|Q9S7Y1|BH030_ARATH Transcription factor bHLH30 OS=Arabidopsis thaliana OX=3702 GN=BHLH30 PE=1 SV=1	44209	368	0.602606	2.79761e-31	114	298	165	351	0.621053	123.25
MHT.Chr.201823327	448	sp|Q94CD5|ATG7_ARATH Ubiquitin-like modifier-activating enzyme atg7 OS=Arabidopsis thaliana OX=3702 GN=ATG7 PE=1 SV=1	32580	697	0.950893	0	7	432	8	430	0.847418	654.825
MHT.Chr.201823328	272	sp|Q94CD5|ATG7_ARATH Ubiquitin-like modifier-activating enzyme atg7 OS=Arabidopsis thaliana OX=3702 GN=ATG7 PE=1 SV=1	32580	697	0.944853	3.2436e-120	1	257	437	681	0.810078	362.073
MHT.Chr.201823448	124	sp|Q9SMZ2|PP347_ARATH Pentatricopeptide repeat-containing protein At4g33170 OS=Arabidopsis thaliana OX=3702 GN=PCMP-H53 PE=3 SV=1	318205	990	1	1.62791e-60	1	124	867	990	0.879032	202.601
MHT.Chr.201823449	78	sp|Q9SMZ2|PP347_ARATH Pentatricopeptide repeat-containing protein At4g33170 OS=Arabidopsis thaliana OX=3702 GN=PCMP-H53 PE=3 SV=1	318205	990	0.935897	1.32472e-25	1	73	781	853	0.808219	101.293
MHT.Chr.201823450	81	sp|Q9SMZ2|PP347_ARATH Pentatricopeptide repeat-containing protein At4g33170 OS=Arabidopsis thaliana OX=3702 GN=PCMP-H53 PE=3 SV=1	318205	990	1	1.99325e-08	1	81	561	730	0.481481	51.6026
MHT.Chr.201823451	300	sp|Q9SMZ2|PP347_ARATH Pentatricopeptide repeat-containing protein At4g33170 OS=Arabidopsis thaliana OX=3702 GN=PCMP-H53 PE=3 SV=1	318205	990	0.99	2.21824e-12	3	299	164	704	0.452206	70.0922
MHT.Chr.201823452	181	sp|O64843|CID7_ARATH Polyadenylate-binding protein-interacting protein 7 OS=Arabidopsis thaliana OX=3702 GN=CID7 PE=1 SV=1	65732	567	0.928177	4.8422e-78	13	180	402	566	0.818713	245.743
MHT.Chr.201823453	426	sp|O64843|CID7_ARATH Polyadenylate-binding protein-interacting protein 7 OS=Arabidopsis thaliana OX=3702 GN=CID7 PE=1 SV=1	65732	567	0.938967	2.99503e-121	16	415	14	406	0.674074	367.081
MHT.Chr.201823460	192	sp|Q9SD53|Y3720_ARATH UPF0481 protein At3g47200 OS=Arabidopsis thaliana OX=3702 GN=At3g47200 PE=2 SV=1	536980	476	0.989583	4.7205e-25	3	192	229	431	0.546341	103.99
MHT.Chr.201823461	174	sp|Q9SD53|Y3720_ARATH UPF0481 protein At3g47200 OS=Arabidopsis thaliana OX=3702 GN=At3g47200 PE=2 SV=1	536980	476	0.735632	3.56722e-14	29	156	44	164	0.519084	72.7886
MHT.Chr.201823463	227	sp|Q9FTZ2|EBP_ORYSJ Probable 3-beta-hydroxysteroid-Delta(8),Delta(7)-isomerase OS=Oryza sativa subsp. japonica OX=39947 GN=Os01g0103600 PE=2 SV=1	113272	219	0.981735	6.65336e-89	11	225	5	219	0.740741	264.233
MHT.Chr.201823465	526	sp|Q9M7K4|POT5_ARATH Potassium transporter 5 OS=Arabidopsis thaliana OX=3702 GN=POT5 PE=1 SV=1	317507	785	0.942966	3.91342e-12	3	523	4	640	0.765957	71.633
MHT.Chr.201823466	703	sp|P93008|RH21_ARATH DEAD-box ATP-dependent RNA helicase 21 OS=Arabidopsis thaliana OX=3702 GN=RH21 PE=2 SV=1	355468	733	0.843528	0	111	703	141	733	0.954469	1095.49
MHT.Chr.201823467	613	sp|Q9FZ87|GH317_ARATH Indole-3-acetic acid-amido synthetase GH3.17 OS=Arabidopsis thaliana OX=3702 GN=GH3.17 PE=1 SV=1	152228	609	1	0	1	612	1	609	0.821718	873.233
MHT.Chr.201823523	280	sp|Q9C7F9|MT127_ARATH Probable methyltransferase At1g27930 OS=Arabidopsis thaliana OX=3702 GN=At1g27930 PE=1 SV=1	254891	289	0.975779	6.62226e-132	9	280	8	289	0.787234	378.252
MHT.Chr.201823525	271	sp|P10708|CB12_SOLLC Chlorophyll a-b binding protein 7, chloroplastic OS=Solanum lycopersicum OX=4081 GN=CAB7 PE=3 SV=1	54767	270	0.996296	6.39664e-168	3	271	2	270	0.895911	468.389
MHT.Chr.201823527	311	sp|Q9FYF9|FB76_ARATH F-box protein At1g67340 OS=Arabidopsis thaliana OX=3702 GN=At1g67340 PE=1 SV=1	131754	379	0.932476	2.88661e-145	1	290	87	372	0.810169	416.772
MHT.Chr.201823730	451	sp|Q84XG9|ILL1_ORYSI IAA-amino acid hydrolase ILR1-like 1 OS=Oryza sativa subsp. indica OX=39946 GN=ILL1 PE=2 SV=1	194916	442	0.893665	8.1979e-167	50	441	32	426	0.734177	479.559
MHT.Chr.201823731	118	sp|O48677|PER6_ARATH Peroxidase 6 OS=Arabidopsis thaliana OX=3702 GN=PER6 PE=2 SV=1	305382	326	1	9.97749e-44	1	118	132	252	0.707317	148.288
MHT.Chr.201823732	411	sp|Q8VXV4|DNJ16_ARATH Chaperone protein dnaJ 16 OS=Arabidopsis thaliana OX=3702 GN=ATJ16 PE=2 SV=1	105240	436	1	0	1	411	1	436	0.837529	645.195
MHT.Chr.201823733	172	sp|Q39265|ZFP6_ARATH Zinc finger protein 6 OS=Arabidopsis thaliana OX=3702 GN=ZFP6 PE=2 SV=1	562694	197	0.546512	5.50905e-15	43	136	13	106	0.591837	72.4034
MHT.Chr.201824013	875	sp|Q9SLN1|FPP7_ARATH Filament-like plant protein 7 OS=Arabidopsis thaliana OX=3702 GN=FPP7 PE=3 SV=2	140383	898	0.787429	3.69503e-13	29	873	1	891	0.52907	76.2554
MHT.Chr.201824014	465	sp|Q93ZR6|WSD1_ARATH O-acyltransferase WSD1 OS=Arabidopsis thaliana OX=3702 GN=WSD1 PE=2 SV=1	520175	481	0.989247	2.6414e-64	5	464	8	472	0.5	218.394
MHT.Chr.201824015	144	sp|P46293|RS16_GOSHI 40S ribosomal protein S16 OS=Gossypium hirsutum OX=3635 GN=RPS16 PE=2 SV=1	412893	145	0.972222	1.04301e-94	5	144	6	145	0.978571	272.707
MHT.Chr.201824016	300	sp|Q9FXA3|BH095_ARATH Transcription factor bHLH95 OS=Arabidopsis thaliana OX=3702 GN=BHLH95 PE=2 SV=2	44251	308	0.951299	4.95468e-52	17	298	14	306	0.565916	176.022
MHT.Chr.201824361	142	sp|Q39265|ZFP6_ARATH Zinc finger protein 6 OS=Arabidopsis thaliana OX=3702 GN=ZFP6 PE=2 SV=1	562694	197	0.471831	7.83051e-13	15	81	8	79	0.630137	65.855
MHT.Chr.201824819	349	sp|Q9SYM9|Y1853_ARATH Receptor-like serine/threonine-protein kinase At1g78530 OS=Arabidopsis thaliana OX=3702 GN=At1g78530 PE=2 SV=1	530355	355	1	0	1	349	1	351	0.816901	520.776
MHT.Chr.201824820	145	sp|Q8L9S1|R18AL_ARATH 60S ribosomal protein L18a-like protein OS=Arabidopsis thaliana OX=3702 GN=At1g29970 PE=2 SV=2	344127	158	0.972414	1.93402e-34	1	141	1	152	0.555556	120.553
MHT.Chr.201824821	151	sp|P48021|HMDH_CAMAC 3-hydroxy-3-methylglutaryl-coenzyme A reductase OS=Camptotheca acuminata OX=16922 PE=3 SV=1	181109	593	0.92053	4.70855e-74	8	146	356	494	0.884892	234.958
MHT.Chr.201824822	625	sp|Q93XX4|C2D61_ARATH C2 domain-containing protein At1g53590 OS=Arabidopsis thaliana OX=3702 GN=NTMC2T6.1 PE=1 SV=2	49449	751	0.944	0	5	594	2	593	0.79397	815.068
MHT.Chr.201824823	402	sp|Q9LUD6|PP230_ARATH Pentatricopeptide repeat-containing protein At3g14580, mitochondrial OS=Arabidopsis thaliana OX=3702 GN=At3g14580 PE=2 SV=1	317989	405	0.835821	1.06988e-151	51	386	54	389	0.761905	437.958
MHT.Chr.201825084	202	sp|O82268|LSH3_ARATH Protein LIGHT-DEPENDENT SHORT HYPOCOTYLS 3 OS=Arabidopsis thaliana OX=3702 GN=LSH3 PE=1 SV=1	227559	219	0.881188	6.83509e-85	1	178	1	185	0.787234	253.062
MHT.Chr.201825085	787	sp|Q8GWV5|PUB3_ARATH U-box domain-containing protein 3 OS=Arabidopsis thaliana OX=3702 GN=PUB3 PE=2 SV=2	332749	760	0.996188	0	1	784	1	756	0.68615	711.449
MHT.Chr.201825086	368	sp|Q7XI08|XB34_ORYSJ Probable E3 ubiquitin-protein ligase XBOS34 OS=Oryza sativa subsp. japonica OX=39947 GN=XBOS34 PE=2 SV=1	520535	513	0.913043	7.0288e-68	33	368	186	513	0.544715	225.328
MHT.Chr.201825087	357	sp|Q94K75|RHON1_ARATH Rho-N domain-containing protein 1, chloroplastic OS=Arabidopsis thaliana OX=3702 GN=RHON1 PE=1 SV=1	356580	401	0.985994	9.09593e-48	3	354	9	396	0.518248	169.474
MHT.Chr.201825705	152	sp|P35130|UBC2_MEDSA Ubiquitin-conjugating enzyme E2 2 OS=Medicago sativa OX=3879 GN=UBC2 PE=2 SV=1	501264	152	1	1.52979e-109	1	152	1	152	0.986842	310.842
MHT.Chr.201825706	330	sp|Q9M9S6|UTR3_ARATH UDP-galactose/UDP-glucose transporter 3 OS=Arabidopsis thaliana OX=3702 GN=UTR3 PE=1 SV=1	509622	331	1	0	1	329	1	331	0.927492	567
MHT.Chr.201825707	289	sp|Q8LC03|ATB13_ARATH Homeobox-leucine zipper protein ATHB-13 OS=Arabidopsis thaliana OX=3702 GN=ATHB-13 PE=2 SV=2	31835	294	1	2.80988e-110	1	289	1	294	0.705882	323.939
MHT.Chr.201825708	608	sp|O80605|SUC3_ARATH Sucrose transport protein SUC3 OS=Arabidopsis thaliana OX=3702 GN=SUC3 PE=1 SV=1	455342	594	0.998355	0	2	608	3	594	0.807566	865.529
MHT.Chr.201825863	386	sp|Q84L31|RD23C_ARATH Ubiquitin receptor RAD23c OS=Arabidopsis thaliana OX=3702 GN=RAD23C PE=1 SV=2	348811	419	1	0	1	386	1	419	0.759346	526.939
MHT.Chr.201825864	233	sp|Q8L7U7|ACDH_ARATH ACD11 homolog protein OS=Arabidopsis thaliana OX=3702 GN=At4g39670 PE=2 SV=1	6182	229	0.895197	2.86918e-99	34	233	25	229	0.809756	291.197
MHT.Chr.201825866	447	sp|Q869R1|CTLHB_DICDI CTL-like protein DDB_G0274487 OS=Dictyostelium discoideum OX=44689 GN=DDB_G0274487 PE=3 SV=1	83052	555	0.803132	2.76093e-37	62	420	199	555	0.490411	146.362
MHT.Chr.201826016	1600	sp|F4I4P3|MED23_ARATH Mediator of RNA polymerase II transcription subunit 23 OS=Arabidopsis thaliana OX=3702 GN=MED23 PE=1 SV=1	237314	1615	0.990625	0	8	1592	14	1605	0.828377	2359.72
MHT.Chr.201826017	213	sp|Q9FFZ1|PPH_ARATH Pheophytinase, chloroplastic OS=Arabidopsis thaliana OX=3702 GN=PPH PE=1 SV=1	318879	484	0.981221	1.27615e-78	5	213	78	285	0.7109	246.514
MHT.Chr.201826018	559	sp|Q8H1F0|BZP29_ARATH bZIP transcription factor 29 OS=Arabidopsis thaliana OX=3702 GN=BZIP29 PE=2 SV=1	49064	547	0.962433	0	1	538	1	511	0.717857	548.51
MHT.Chr.201826019	737	sp|Q9T0J6|DUS3L_ARATH tRNA-dihydrouridine(47) synthase [NAD(P)(+)]-like OS=Arabidopsis thaliana OX=3702 GN=At4g38890 PE=1 SV=2	110441	691	0.960651	0	30	737	32	691	0.72905	881.708
MHT.Chr.201826025	773	sp|Q9FN37|PSKR2_ARATH Phytosulfokine receptor 2 OS=Arabidopsis thaliana OX=3702 GN=PSKR2 PE=1 SV=1	329521	1036	0.958603	8.24325e-09	31	771	69	984	0.442857	62.003
MHT.Chr.201826026	393	sp|Q9FLD7|GT14A_ARATH Beta-glucuronosyltransferase GlcAT14A OS=Arabidopsis thaliana OX=3702 GN=GLCAT14A PE=2 SV=1	166577	447	0.919463	2.77271e-76	7	352	31	441	0.505967	246.128
MHT.Chr.201826720	126	sp|Q0DXZ1|CSLE2_ORYSJ Cellulose synthase-like protein E2 OS=Oryza sativa subsp. japonica OX=39947 GN=CSLE2 PE=2 SV=1	81266	745	0.571429	4.20141e-21	26	97	143	214	0.75	90.5077
MHT.Chr.201826721	208	sp|Q651X6|CSLE6_ORYSJ Cellulose synthase-like protein E6 OS=Oryza sativa subsp. japonica OX=39947 GN=CSLE6 PE=2 SV=1	81267	728	0.923077	1.09442e-59	10	201	315	560	0.577236	201.83
MHT.Chr.201826722	163	sp|Q0DXZ1|CSLE2_ORYSJ Cellulose synthase-like protein E2 OS=Oryza sativa subsp. japonica OX=39947 GN=CSLE2 PE=2 SV=1	81266	745	1	4.31293e-23	1	163	49	299	0.394422	97.8265
MHT.Chr.201826723	212	sp|Q9S7M9|P24B2_ARATH Transmembrane emp24 domain-containing protein p24beta2 OS=Arabidopsis thaliana OX=3702 GN=At3g07680 PE=1 SV=1	294932	208	0.980769	4.84919e-113	9	212	5	208	0.852941	324.324
MHT.Chr.201828359	430	sp|Q5XF36|KMS1_ARATH Vacuole membrane protein KMS1 OS=Arabidopsis thaliana OX=3702 GN=KMS1 PE=1 SV=1	211194	416	0.973558	0	20	423	12	416	0.876543	630.172
MHT.Chr.201828360	1399	sp|Q94KE2|TIC_ARATH Protein TIME FOR COFFEE OS=Arabidopsis thaliana OX=3702 GN=TIC PE=1 SV=2	480843	1550	0.976412	3.32456e-26	1	1396	1	1550	0.466165	120.553
MHT.Chr.201828500	480	sp|Q9FZ45|Y1686_ARATH Uncharacterized membrane protein At1g16860 OS=Arabidopsis thaliana OX=3702 GN=At1g16860 PE=1 SV=1	529356	474	1	0	1	480	1	474	0.837838	707.983
MHT.Chr.201828501	463	sp|Q9SZH4|PEP_ARATH RNA-binding KH domain-containing protein PEPPER OS=Arabidopsis thaliana OX=3702 GN=PEP PE=1 SV=1	305243	495	0.876768	2.60806e-165	62	463	62	495	0.720824	478.404
MHT.Chr.201828548	423	sp|Q9ZVI9|PECT1_ARATH Ethanolamine-phosphate cytidylyltransferase OS=Arabidopsis thaliana OX=3702 GN=PECT1 PE=1 SV=1	304289	421	0.87886	0	62	423	52	421	0.851752	556.599
MHT.Chr.201828703	489	sp|Q9FIL1|BSK5_ARATH Serine/threonine-protein kinase BSK5 OS=Arabidopsis thaliana OX=3702 GN=BSK5 PE=1 SV=1	48148	489	1	0	1	489	1	487	0.881391	825.083
MHT.Chr.201828704	152	sp|P27880|HSP12_MEDSA 18.2 kDa class I heat shock protein OS=Medicago sativa OX=3879 GN=HSP18.2 PE=2 SV=1	185642	158	1	5.20054e-89	1	152	1	158	0.886076	259.225
MHT.Chr.201828705	217	sp|O80915|PR1B4_ARATH PRA1 family protein B4 OS=Arabidopsis thaliana OX=3702 GN=PRA1B4 PE=1 SV=1	320390	220	0.918182	2.10189e-74	2	199	4	205	0.73399	227.254
MHT.Chr.201830014	79	sp|Q06RE6|ATPA_JASNU ATP synthase subunit alpha, chloroplastic OS=Jasminum nudiflorum OX=126431 GN=atpA PE=3 SV=1	34551	504	1	2.24722e-46	1	79	314	392	0.987342	157.147
MHT.Chr.201830112	242	sp|Q67Z52|TBCB_ARATH Tubulin-folding cofactor B OS=Arabidopsis thaliana OX=3702 GN=TFCB PE=1 SV=1	474308	243	0.991736	8.93034e-139	3	242	4	243	0.879167	392.119
MHT.Chr.201830113	972	sp|P92948|CDC5L_ARATH Cell division cycle 5-like protein OS=Arabidopsis thaliana OX=3702 GN=CDC5 PE=1 SV=2	58939	844	0.958531	0	1	811	1	809	0.882861	1256.12
MHT.Chr.201830114	126	sp|Q9CRC3|CO040_MOUSE UPF0235 protein C15orf40 homolog OS=Mus musculus OX=10090 PE=1 SV=1	71316	126	0.698413	4.05105e-16	33	119	32	119	0.625	72.0182
MHT.Chr.201830115	517	sp|Q8GWB7|GUX6_ARATH Inositol phosphorylceramide glucuronosyltransferase 1 OS=Arabidopsis thaliana OX=3702 GN=IPUT1 PE=1 SV=1	168196	537	0.934236	0	11	493	11	493	0.770961	618.231
MHT.Chr.201832017	556	sp|Q3HRQ2|GLOX_VITPS Aldehyde oxidase GLOX OS=Vitis pseudoreticulata OX=231512 GN=GLOX PE=2 SV=1	156933	523	0.969407	1.34272e-160	37	555	15	521	0.618042	471.085
MHT.Chr.201832018	123	sp|Q9LJ97|LEA31_ARATH Late embryogenesis abundant protein 31 OS=Arabidopsis thaliana OX=3702 GN=RAB28 PE=1 SV=1	215982	262	0.95122	1.23177e-27	5	121	139	258	0.634146	105.145
MHT.Chr.201832019	107	sp|Q43317|CYSK_CITLA Cysteine synthase OS=Citrullus lanatus OX=3654 PE=1 SV=1	89517	325	0.971963	2.38535e-53	4	107	222	325	0.951923	172.17
MHT.Chr.201832120	304	sp|Q05212|DR102_ARATH DNA damage-repair/toleration protein DRT102 OS=Arabidopsis thaliana OX=3702 GN=DRT102 PE=1 SV=2	108388	310	0.990132	6.83003e-151	3	303	6	309	0.798701	428.328
MHT.Chr.201832121	546	sp|Q9SE20|ZDS_SOLLC Zeta-carotene desaturase, chloroplastic/chromoplastic OS=Solanum lycopersicum OX=4081 GN=ZDS PE=2 SV=1	562530	588	0.959707	0	1	524	1	533	0.924953	946.036
MHT.Chr.201832122	773	sp|Q8LGU6|CD27B_ARATH Cell division cycle protein 27 homolog B OS=Arabidopsis thaliana OX=3702 GN=CDC27B PE=1 SV=1	58501	744	0.951613	0	51	772	36	743	0.831025	1088.56
MHT.Chr.201832175	603	sp|Q9LQL2|PTR14_ARATH Protein NRT1/ PTR FAMILY 7.3 OS=Arabidopsis thaliana OX=3702 GN=NPF7.3 PE=1 SV=2	332475	614	0.981758	0	1	592	1	594	0.853782	897.116
MHT.Chr.201832176	492	sp|Q9LS26|BSK2_ARATH Serine/threonine-protein kinase BSK2 OS=Arabidopsis thaliana OX=3702 GN=BSK2 PE=1 SV=1	48144	489	0.997967	0	1	491	1	488	0.89613	823.543
MHT.Chr.201832438	148	sp|Q9LZ17|RS174_ARATH 40S ribosomal protein S17-4 OS=Arabidopsis thaliana OX=3702 GN=RPS17D PE=2 SV=3	413377	141	1	2.30283e-75	1	148	1	141	0.858108	223.787
MHT.Chr.201832439	481	sp|Q9LFP7|PIX7_ARATH Probable serine/threonine-protein kinase PIX7 OS=Arabidopsis thaliana OX=3702 GN=PIX7 PE=1 SV=1	311794	493	0.989858	0	4	477	1	488	0.813253	712.99
MHT.Chr.201832440	647	sp|Q66GQ2|Y5162_ARATH Uncharacterized protein At5g41620 OS=Arabidopsis thaliana OX=3702 GN=At5g41620 PE=2 SV=2	539941	623	0.654896	1.86292e-37	81	491	46	453	0.503417	151.369
MHT.Chr.201832988	625	sp|Q7DMA9|PAS1_ARATH Peptidyl-prolyl cis-trans isomerase PASTICCINO1 OS=Arabidopsis thaliana OX=3702 GN=PAS1 PE=1 SV=2	299427	635	1	0	1	625	1	621	0.8176	914.064
MHT.Chr.201832989	150	sp|Q8GWP3|COPT6_ARATH Copper transporter 6 OS=Arabidopsis thaliana OX=3702 GN=COPT6 PE=2 SV=1	75322	145	0.841379	3.99827e-32	6	130	5	126	0.648	114.39
MHT.Chr.201833053	256	sp|Q9SRM5|CPR49_ARATH GDSL esterase/lipase CPRD49 OS=Arabidopsis thaliana OX=3702 GN=CPRD49 PE=2 SV=1	78520	256	1	1.29907e-130	1	256	1	256	0.820312	372.859
MHT.Chr.201833054	343	sp|Q9SR93|LMBD1_ARATH LIMR family protein At3g08930 OS=Arabidopsis thaliana OX=3702 GN=At3g08930 PE=2 SV=2	222974	509	0.970845	2.76629e-49	1	343	1	509	0.624224	174.866
MHT.Chr.201833055	587	sp|Q39033|PLCD2_ARATH Phosphoinositide phospholipase C 2 OS=Arabidopsis thaliana OX=3702 GN=PLC2 PE=1 SV=1	312538	581	1	0	1	587	1	581	0.809524	822.387
MHT.Chr.201833056	183	sp|Q9SR92|STR10_ARATH Rhodanese-like domain-containing protein 10 OS=Arabidopsis thaliana OX=3702 GN=STR10 PE=2 SV=1	454700	214	0.945355	3.17732e-78	10	182	25	193	0.780347	235.343
MHT.Chr.201833071	578	sp|Q96328|SAC8_ARATH Phosphoinositide phosphatase SAC8 OS=Arabidopsis thaliana OX=3702 GN=SAC8 PE=2 SV=1	433512	588	0.99827	0	2	578	14	588	0.830743	822.387
MHT.Chr.201833072	425	sp|Q8LED3|TBL3_ARATH Protein trichome birefringence-like 3 OS=Arabidopsis thaliana OX=3702 GN=TBL3 PE=2 SV=1	474483	434	0.978824	0	10	425	14	434	0.769412	587.03
MHT.Chr.201833074	60	sp|Q5KTS7|EML_DAUCA Carrot ABA-induced in somatic embryos 3 OS=Daucus carota OX=4039 GN=CAISE3 PE=2 SV=1	120086	113	0.983333	1.36564e-21	2	60	37	95	0.79661	82.8037
MHT.Chr.201833503	235	sp|A2A1A0|NCS1_COPJA S-norcoclaurine synthase 1 OS=Coptis japonica OX=3442 GN=NCS1 PE=1 SV=1	269432	352	0.889362	1.94768e-35	21	229	10	198	0.537736	131.724
MHT.Chr.201833504	127	sp|Q39224|SRG1_ARATH Protein SRG1 OS=Arabidopsis thaliana OX=3702 GN=SRG1 PE=2 SV=1	451243	358	0.818898	1.13117e-16	21	124	10	117	0.611111	77.411
MHT.Chr.201833586	94	sp|O81027|HMGCL_ARATH Hydroxymethylglutaryl-CoA lyase, mitochondrial OS=Arabidopsis thaliana OX=3702 GN=HMGCL PE=1 SV=2	181250	468	0.882979	1.1801e-30	3	85	219	301	0.843373	115.161
MHT.Chr.201833587	72	sp|Q9M0N8|MZT1B_ARATH Mitotic-spindle organizing protein 1B OS=Arabidopsis thaliana OX=3702 GN=GIP1 PE=1 SV=1	264686	71	1	2.34585e-28	1	70	1	71	0.802817	99.3673
MHT.Chr.201833588	363	sp|Q9C778|ELP4_ARATH Elongator complex protein 4 OS=Arabidopsis thaliana OX=3702 GN=ELP4 PE=1 SV=1	119835	355	1	1.20947e-153	1	363	1	355	0.771978	439.499
MHT.Chr.201834657	120	sp|P93604|LRK10_WHEAT Rust resistance kinase Lr10 OS=Triticum aestivum OX=4565 GN=LRK10 PE=2 SV=1	227285	636	1	3.51621e-32	1	120	414	540	0.669291	121.709
MHT.Chr.201834751	317	sp|Q93Z37|BIG1E_ARATH Protein BIG GRAIN 1-like E OS=Arabidopsis thaliana OX=3702 GN=At1g69160 PE=2 SV=1	44439	321	0.417445	1.25598e-12	1	111	1	134	0.529412	70.8626
MHT.Chr.201834752	434	sp|Q94JW8|SPL6_ARATH Squamosa promoter-binding-like protein 6 OS=Arabidopsis thaliana OX=3702 GN=SPL6 PE=1 SV=2	449742	405	0.765432	2.25634e-61	117	433	95	404	0.564955	207.608
MHT.Chr.201834754	67	sp|F4I0K2|SCKL2_ARATH Fructokinase-like 2, chloroplastic OS=Arabidopsis thaliana OX=3702 GN=FLN2 PE=1 SV=2	435555	614	0.492537	1.33033e-11	35	67	187	219	0.818182	60.8474
MHT.Chr.201835692	356	sp|Q9SLL2|BIG1B_ARATH Protein BIG GRAIN 1-like B OS=Arabidopsis thaliana OX=3702 GN=At1g54200 PE=1 SV=1	44436	366	0.95082	3.10402e-34	15	351	18	365	0.51715	132.494
MHT.Chr.201835693	156	sp|Q40224|GPA1_LUPLU Guanine nucleotide-binding protein alpha-1 subunit OS=Lupinus luteus OX=3873 GN=GPA1 PE=2 SV=1	160883	384	0.967949	4.44989e-86	6	156	235	384	0.907285	259.996
MHT.Chr.201835746	105	sp|Q6DBN1|Y4845_ARATH BTB/POZ domain-containing protein At4g08455 OS=Arabidopsis thaliana OX=3702 GN=At4g08455 PE=1 SV=1	539178	243	1	3.58036e-53	1	105	138	242	0.933333	169.474
MHT.Chr.201835747	185	sp|Q6DBN1|Y4845_ARATH BTB/POZ domain-containing protein At4g08455 OS=Arabidopsis thaliana OX=3702 GN=At4g08455 PE=1 SV=1	539178	243	0.859459	9.25551e-40	27	185	1	127	0.5875	138.272
MHT.Chr.201836272	1093	sp|Q05609|CTR1_ARATH Serine/threonine-protein kinase CTR1 OS=Arabidopsis thaliana OX=3702 GN=CTR1 PE=1 SV=1	83171	821	0.791717	0	279	979	162	811	0.647808	616.305
MHT.Chr.201836273	260	sp|Q9LRH6|GAT25_ARATH GATA transcription factor 25 OS=Arabidopsis thaliana OX=3702 GN=GATA25 PE=1 SV=2	146053	309	0.892308	2.0481e-83	15	246	19	271	0.660079	254.988
MHT.Chr.201836275	807	sp|Q9FWR2|AVPX_ARATH Pyrophosphate-energized membrane proton pump 3 OS=Arabidopsis thaliana OX=3702 GN=AVPL2 PE=3 SV=1	40580	802	1	0	1	807	3	802	0.929368	1418.68
MHT.Chr.201836318	1005	sp|Q9LJX4|PUM5_ARATH Pumilio homolog 5 OS=Arabidopsis thaliana OX=3702 GN=APUM5 PE=1 SV=2	332870	961	0.989055	0	2	995	3	947	0.635108	867.455
MHT.Chr.201836319	358	sp|Q9LJX5|BRTL1_ARATH Probable mitochondrial adenine nucleotide transporter BTL1 OS=Arabidopsis thaliana OX=3702 GN=At3g20240 PE=2 SV=1	47948	348	0.954023	1.81748e-171	22	352	9	340	0.846386	484.182
MHT.Chr.201836573	1127	sp|Q6PHS6|SNX13_MOUSE Sorting nexin-13 OS=Mus musculus OX=10090 GN=Snx13 PE=2 SV=1	446463	957	0.193312	9.85068e-07	101	281	92	276	0.470588	56.9954
MHT.Chr.201836574	95	sp|Q8LEM8|RL373_ARATH 60S ribosomal protein L37-3 OS=Arabidopsis thaliana OX=3702 GN=RPL37C PE=3 SV=1	384222	95	1	6.8966e-58	1	95	1	95	0.957895	175.637
MHT.Chr.201836575	911	sp|F1R345|DDX11_DANRE ATP-dependent DNA helicase DDX11 OS=Danio rerio OX=7955 GN=ddx11 PE=2 SV=1	96602	890	0.991011	0	8	908	7	888	0.550104	574.318
MHT.Chr.201836576	706	sp|Q940Y8|KN13B_ARATH Kinesin-like protein KIN-13B OS=Arabidopsis thaliana OX=3702 GN=KIN13B PE=1 SV=1	211245	684	0.994152	0	6	706	5	684	0.792023	918.687
MHT.Chr.201836595	428	sp|Q9C829|NU50A_ARATH Nuclear pore complex protein NUP50A OS=Arabidopsis thaliana OX=3702 GN=NUP50A PE=1 SV=1	283675	440	0.997727	5.99218e-134	1	427	1	439	0.651613	395.201
MHT.Chr.201836596	118	sp|A8MRP4|THNL2_ARATH Thionin-like protein 2 OS=Arabidopsis thaliana OX=3702 GN=At1g12663 PE=3 SV=1	480281	115	0.947826	1.3082e-13	17	117	5	113	0.508929	65.0846
MHT.Chr.201836597	685	sp|Q93ZJ9|MLN51_ARATH Protein MLN51 homolog OS=Arabidopsis thaliana OX=3702 GN=MLN51 PE=1 SV=1	244990	605	0.985401	1.28128e-96	1	675	1	576	0.530973	313.153
MHT.Chr.201836684	207	sp|Q9LYD3|DREB3_ARATH Dehydration-responsive element-binding protein 3 OS=Arabidopsis thaliana OX=3702 GN=DREB3 PE=2 SV=1	108740	236	0.855072	3.8264e-63	13	189	23	222	0.648515	198.749
MHT.Chr.201836686	578	sp|Q9M817|PTR6_ARATH Protein NRT1/ PTR FAMILY 1.2 OS=Arabidopsis thaliana OX=3702 GN=NPF1.2 PE=1 SV=1	332532	607	0.99827	0	1	577	1	585	0.742321	654.825
MHT.Chr.201836687	119	sp|Q8N766|EMC1_HUMAN ER membrane protein complex subunit 1 OS=Homo sapiens OX=9606 GN=EMC1 PE=1 SV=1	119978	993	0.579832	6.78712e-13	20	88	21	90	0.690141	67.0106
MHT.Chr.201836813	1001	sp|A2YFR6|OHK1_ORYSI Probable histidine kinase 1 OS=Oryza sativa subsp. indica OX=39946 GN=HK1 PE=3 SV=1	291155	968	0.993007	0	8	1001	6	966	0.66999	954.51
MHT.Chr.201836814	542	sp|Q38JU2|CRYD_SOLLC Cryptochrome DASH, chloroplastic/mitochondrial OS=Solanum lycopersicum OX=4081 GN=CRYD PE=2 SV=2	80718	577	0.97417	0	1	528	55	577	0.816981	781.941
MHT.Chr.201836815	205	sp|Q941D3|PAP8_ARATH Probable plastid-lipid-associated protein 8, chloroplastic OS=Arabidopsis thaliana OX=3702 GN=PAP8 PE=1 SV=1	299017	239	0.873171	7.05064e-91	22	200	60	238	0.860335	269.24
MHT.Chr.201836816	156	sp|Q3UQA7|SELH_MOUSE Selenoprotein H OS=Mus musculus OX=10090 GN=Selenoh PE=1 SV=2	439633	116	0.422414	3.85111e-07	70	118	27	75	0.530612	49.2914
MHT.Chr.201836963	1206	sp|F4HYJ7|DEXH3_ARATH DExH-box ATP-dependent RNA helicase DExH3 OS=Arabidopsis thaliana OX=3702 GN=At1g48650 PE=3 SV=1	99527	1197	0.997512	0	3	1205	4	1196	0.831553	1718.36
MHT.Chr.201836964	115	sp|Q10I20|XAT3_ORYSJ Alpha-1,3-arabinosyltransferase XAT3 OS=Oryza sativa subsp. japonica OX=39947 GN=XAT3 PE=1 SV=1	520526	576	0.991304	2.27781e-37	1	114	461	575	0.747826	135.576
MHT.Chr.201836965	75	sp|Q6ZFR0|XAT2_ORYSJ Alpha-1,3-arabinosyltransferase XAT2 OS=Oryza sativa subsp. japonica OX=39947 GN=XAT2 PE=1 SV=1	520525	583	0.92	3.66996e-15	1	69	356	425	0.671429	71.2478
MHT.Chr.201836993	163	sp|Q9SUC9|UGPI7_ARATH Uncharacterized GPI-anchored protein At4g28100 OS=Arabidopsis thaliana OX=3702 GN=At4g28100 PE=2 SV=1	504026	304	0.834356	1.21288e-29	19	154	24	162	0.602837	112.849
MHT.Chr.201836994	436	sp|Q8S9K3|VAR3_ARATH Zinc finger protein VAR3, chloroplastic OS=Arabidopsis thaliana OX=3702 GN=VAR3 PE=1 SV=2	511734	758	0.800459	1.02929e-24	74	422	93	338	0.530466	109.768
MHT.Chr.201837020	214	sp|Q9LS54|VQ20_ARATH VQ motif-containing protein 20 OS=Arabidopsis thaliana OX=3702 GN=VQ20 PE=2 SV=1	517751	285	0.172897	2.45002e-12	70	106	71	107	0.918919	67.781
MHT.Chr.201837022	431	sp|Q589A7|RK2_SILLA 50S ribosomal protein L2, chloroplastic OS=Silene latifolia OX=37657 GN=rpl2 PE=3 SV=1	361561	274	0.459854	2.23307e-75	2	127	138	263	0.960317	239.58
MHT.Chr.201837023	115	sp|Q68RU2|RK2_PANGI 50S ribosomal protein L2, chloroplastic OS=Panax ginseng OX=4054 GN=rpl2-A PE=3 SV=1	361538	274	1	1.03522e-60	1	115	1	110	0.852174	189.889
MHT.Chr.201837478	571	sp|Q40546|KPYG_TOBAC Pyruvate kinase isozyme G, chloroplastic OS=Nicotiana tabacum OX=4097 PE=2 SV=1	211863	562	1	0	1	570	1	562	0.844133	884.019
MHT.Chr.201837479	616	sp|Q9LQL2|PTR14_ARATH Protein NRT1/ PTR FAMILY 7.3 OS=Arabidopsis thaliana OX=3702 GN=NPF7.3 PE=1 SV=2	332475	614	0.961039	0	7	598	14	595	0.868908	941.799
MHT.Chr.201837480	165	sp|Q39732|GCSH_FLAAN Glycine cleavage system H protein, mitochondrial OS=Flaveria anomala OX=35877 GN=GDCSH PE=2 SV=1	149649	162	1	6.02537e-102	1	165	1	162	0.933333	292.738
MHT.Chr.201838139	448	sp|Q9FME2|NTF2_ARATH Nuclear transport factor 2 OS=Arabidopsis thaliana OX=3702 GN=NTF2 PE=1 SV=1	281165	460	0.915179	2.38436e-44	6	415	8	396	0.483796	164.081
MHT.Chr.201838140	702	sp|Q7KRW8|PRP39_DROME Pre-mRNA-processing factor 39 OS=Drosophila melanogaster OX=7227 GN=CG1646 PE=1 SV=1	323622	1066	0.380342	1.91943e-08	269	535	366	938	0.435424	60.8474
MHT.Chr.201838141	289	sp|Q6NM73|PDLP2_ARATH Plasmodesmata-located protein 2 OS=Arabidopsis thaliana OX=3702 GN=PDLP2 PE=1 SV=1	302218	307	0.993485	2.70204e-98	10	289	3	307	0.678689	293.893
MHT.Chr.201838201	420	sp|Q9SF15|PUB24_ARATH E3 ubiquitin-protein ligase PUB24 OS=Arabidopsis thaliana OX=3702 GN=PUB24 PE=1 SV=1	332730	456	0.990476	1.12996e-113	2	417	6	445	0.599562	343.584
MHT.Chr.201838203	923	sp|Q9XIN0|LHW_ARATH Transcription factor LHW OS=Arabidopsis thaliana OX=3702 GN=LHW PE=1 SV=1	220753	650	0.930769	4.90245e-53	1	915	1	629	0.527778	199.134
MHT.Chr.201838204	963	sp|Q9SIT1|TMK3_ARATH Receptor-like kinase TMK3 OS=Arabidopsis thaliana OX=3702 GN=TMK3 PE=1 SV=1	484043	943	0.992731	0	8	963	9	943	0.628571	806.594
MHT.Chr.201838205	977	sp|Q0WPH8|NEK5_ARATH Serine/threonine-protein kinase Nek5 OS=Arabidopsis thaliana OX=3702 GN=NEK5 PE=1 SV=1	272209	956	0.994882	0	1	972	1	942	0.654726	890.182
MHT.Chr.201838695	312	sp|P69834|ISPD_ARATH 2-C-methyl-D-erythritol 4-phosphate cytidylyltransferase, chloroplastic OS=Arabidopsis thaliana OX=3702 GN=ISPD PE=1 SV=1	199823	302	0.731788	1.82302e-125	84	308	82	302	0.88	363.614
MHT.Chr.201838696	1196	sp|O64728|STI_ARATH Protein STICHEL OS=Arabidopsis thaliana OX=3702 GN=STI PE=1 SV=2	454406	1218	0.979933	0	19	1190	8	1149	0.679739	1146.72
MHT.Chr.201838697	228	sp|Q9M9R6|PPR43_ARATH Pentatricopeptide repeat-containing protein At1g14470 OS=Arabidopsis thaliana OX=3702 GN=PCMP-A4 PE=2 SV=2	319861	540	0.942982	7.43515e-08	1	215	145	397	0.41791	54.6842
MHT.Chr.201838698	76	sp|Q9M9R6|PPR43_ARATH Pentatricopeptide repeat-containing protein At1g14470 OS=Arabidopsis thaliana OX=3702 GN=PCMP-A4 PE=2 SV=2	319861	540	0.934211	1.93669e-06	1	71	224	527	0.5875	45.8246
MHT.Chr.201839761	457	sp|Q7Y030|OFT31_ARATH O-fucosyltransferase 31 OS=Arabidopsis thaliana OX=3702 GN=OFUT31 PE=2 SV=1	291015	519	0.872832	2.56914e-29	140	456	4	517	0.6	122.865
MHT.Chr.201839762	1290	sp|F4K0J3|KN4C_ARATH Kinesin-like protein KIN-4C OS=Arabidopsis thaliana OX=3702 GN=KIN4C PE=2 SV=2	211294	1300	0.995385	0	8	1287	2	1295	0.74196	1557.35
MHT.Chr.201839763	527	sp|Q9LEU8|ARLY_ARATH Argininosuccinate lyase, chloroplastic OS=Arabidopsis thaliana OX=3702 GN=At5g10920 PE=2 SV=1	24019	517	0.887814	0	62	520	56	514	0.906318	784.252
MHT.Chr.201840142	316	sp|Q8LE10|HA22I_ARATH HVA22-like protein i OS=Arabidopsis thaliana OX=3702 GN=HVA22I PE=2 SV=2	169884	296	0.986486	2.06312e-108	1	309	1	292	0.669782	320.472
MHT.Chr.201840143	398	sp|Q9FV70|E2FC_ARATH Transcription factor E2FC OS=Arabidopsis thaliana OX=3702 GN=E2FC PE=1 SV=1	112674	396	0.796482	2.71118e-87	77	393	108	391	0.619938	273.092
MHT.Chr.201840144	456	sp|Q54UB1|TRM6_DICDI tRNA (adenine(58)-N(1))-methyltransferase non-catalytic subunit trm6 OS=Dictyostelium discoideum OX=44689 GN=trmt6 PE=3 SV=1	489307	521	0.947368	1.81932e-64	20	451	37	448	0.53211	219.55
MHT.Chr.201840145	206	sp|F4I0N3|Y1572_ARATH WEB family protein At1g75720 OS=Arabidopsis thaliana OX=3702 GN=At1g75720 PE=3 SV=1	528532	193	0.958549	7.0294e-35	9	195	6	190	0.605	125.176
MHT.Chr.201840193	900	sp|Q5FV35|MORC2_ARATH Protein MICRORCHIDIA 2 OS=Arabidopsis thaliana OX=3702 GN=MORC2 PE=1 SV=1	250015	626	0.992013	0	257	891	2	622	0.729814	716.457
MHT.Chr.201840590	487	sp|Q9HFF5|PDS5_SCHPO Sister chromatid cohesion protein pds5 OS=Schizosaccharomyces pombe (strain 972 / ATCC 24843) OX=284812 GN=pds5 PE=1 SV=1	302513	1205	0.597536	9.40351e-21	30	320	23	340	0.4625	99.7525
MHT.Chr.201840592	156	sp|Q9STN5|Y4833_ARATH Uncharacterized protein At4g08330, chloroplastic OS=Arabidopsis thaliana OX=3702 GN=At4g08330 PE=1 SV=1	539162	164	0.794872	7.55762e-36	24	147	39	160	0.66129	124.79
MHT.Chr.201840808	374	sp|Q6DYE5|U496K_ARATH UPF0496 protein At1g20180 OS=Arabidopsis thaliana OX=3702 GN=At1g20180 PE=2 SV=2	500626	390	0.958974	8.68037e-87	6	357	12	385	0.63369	270.781
MHT.Chr.201840809	221	sp|Q6GR35|ABITM_XENLA Protein Abitram OS=Xenopus laevis OX=8355 GN=abitram PE=2 SV=1	4506	183	0.852459	6.24638e-23	65	217	12	167	0.532051	94.3597
MHT.Chr.201840810	388	sp|Q9FLC2|MO3_ARATH Monooxygenase 3 OS=Arabidopsis thaliana OX=3702 GN=MO3 PE=2 SV=1	248554	406	0.992268	4.29786e-144	2	386	4	404	0.681481	417.927
MHT.Chr.201840812	145	sp|Q9LNU6|PPR53_ARATH Pentatricopeptide repeat-containing protein At1g20230 OS=Arabidopsis thaliana OX=3702 GN=PCMP-H21 PE=2 SV=2	319873	760	0.668966	6.91645e-08	30	126	148	515	0.505618	52.7582
MHT.Chr.201840860	209	sp|Q9C8P8|BH080_ARATH Transcription factor bHLH80 OS=Arabidopsis thaliana OX=3702 GN=BHLH80 PE=2 SV=1	44239	259	0.866029	1.1742e-43	15	195	25	198	0.682796	149.828
MHT.Chr.201840864	97	sp|Q9FX31|HDG11_ARATH Homeobox-leucine zipper protein HDG11 OS=Arabidopsis thaliana OX=3702 GN=HDG11 PE=1 SV=1	172106	722	0.85567	3.48262e-27	1	83	378	457	0.73494	106.686
