# Supplementary material for: The genomic and epigenetic footprint of local adaptation to variable climates in kiwifruit
Source: Hortic Res. 2023 Feb 21;10(4):uhad031. doi: 10.1093/hr/uhad031 (PMC10548413; doi:10.1093/hr/uhad031)
Supplement: Web_Material_uhad031 [file web_material_uhad031.zip › Table S7.xlsx]

## Sheet: Sheet1
Scaffold	Location	Strand	Min	Max	Climatic association P-value	Climate factors	Gene Id	Gene annotation	Blastp e-value	Function	References
scaf_37	7157605	-	0.4	1	1.6317e-07	bio4	evm.model.scaf_37.736	REV7 DNA polymerase zeta processivity subunit OS=Arabidopsis thaliana OX=3702 GN=REV7 PE=2 SV=1	4.6e-97	tolerating exposure to DNA-damaging agents	Takahashi et al., 2005
scaf_13	1986190	+	0.796296	1	1.82353e-07	bio4	evm.model.scaf_13.65	none on 10 kb contig
scaf_20	5134801	-	0.166667	1	1.02544e-06	bio4	evm.model.scaf_20.277	none on 10 kb contig
scaf_123	886806	+	0.785714	1	1.15498e-06	bio4	evm.model.scaf_123.50	UBP12 Ubiquitin C-terminal hydrolase 12 OS=Arabidopsis thaliana OX=3702 GN=UBP12 PE=1 SV=2	0	dehydration stress response；flowering	Cui et al., 2013; Lim et al., 2021
scaf_20	2263625	+	0.8	1	1.16348e-06	bio4	evm.model.scaf_20.105	none on 10 kb contig
scaf_147	2178690	+	0.727273	1	7.92433e-06	bio8	evm.model.scaf_147.62	ATXR5 Probable Histone-lysine N-methyltransferase ATXR5 OS=Ricinus communis OX=3988 GN=ATXR5 PE=1 SV=1	0	plant development	Potok et al., 2022
scaf_111	15655300	-	0.4375	0.76	2.2684e-06	bio16	evm.model.scaf_111.1171	PID Protein kinase PINOID OS=Arabidopsis thaliana OX=3702 GN=PID PE=1 SV=1	0	flower and root development, regulation of auxin signaling	Christensen et al., 2000
scaf_147	281433	-	0.235294	0.5625	2.92095e-06	bio16	evm.model.scaf_147.10	EF112 Ethylene-responsive transcription factor ERF112 OS=Arabidopsis thaliana OX=3702 GN=ERF112 PE=1 SV=1	3.16e-34	pathogenesis stress	Zheng et al., 2020
scaf_25	197841	-	0.235294	1	6.23452e-06	bio16	evm.model.scaf_25.19	none on 10 kb contig
scaf_34	5552496	-	0.333333	0.848485	6.36781e-06	bio16	evm.model.scaf_34.500	none on 10 kb contig
scaf_12	7856114	+	0.214286	0.666667	8.94518e-06	bio16	evm.model.scaf_12.574	none on 10 kb contig
scaf_109	2864957	+	0.4	1	9.3846e-06	bio16	evm.model.scaf_109.131	none on 10 kb contig
scaf_55	488080	+	0.285714	0.695652	9.88509e-06	bio16	evm.model.scaf_55.51	FBL4 F-box/LRR-repeat protein 4 OS=Arabidopsis thaliana OX=3702 GN=FBL4 PE=2 SV=1	2.79e-18	catabolic process	Li et al., 2021
scaf_102	1291318	+	0.184211	0.666667	9.90139e-06	bio16	evm.model.scaf_102.45	SMG7 Nonsense-mediated mRNA decay factor SMG7 OS=Arabidopsis thaliana OX=3702 GN=SMG7 PE=1 SV=1	0	growth and development, plant defense, hormone response	Matsui et al., 2017
scaf_110	2952287	+	0.615385	1	1.36551e-05	bio16	evm.model.scaf_110.70	none on 10 kb contig
scaf_128	868076	-	0.842105	1	1.49994e-05	bio16	evm.model.scaf_128.90	SAMBA Protein SAMBA OS=Arabidopsis thaliana OX=3702 GN=SAMBA PE=1 SV=1	6.24e-29	cell proliferation during early development	Gong et al., 2022
scaf_66	1377892	+	0.380952	0.75	1.58982e-05	bio16	evm.model.scaf_66.42	ALMT9 Aluminum-activated malate transporter 9 OS=Arabidopsis thaliana OX=3702 GN=ALMT9 PE=2 SV=1	0	vacuolar malate channel	Kovermann et al., 2007
scaf_51	3269977	+	0.25	1	1.66732e-05	bio16	evm.model.scaf_51.145	none on 10 kb contig
scaf_96	109612	-	0.75	1	1.32448e-06	bio19	evm.model.scaf_96.9	none on 10 kb contig
scaf_111	7222183	+	0.736842	1	3.26049e-06	bio19	evm.model.scaf_111.579	KEA4 K(+) efflux antiporter 4 OS=Arabidopsis thaliana OX=3702 GN=KEA4 PE=2 SV=2	6.78e-40	K+ homeostasis, osmotic adjustment	Zhu et al., 2018
scaf_68	891676	-	0.333333	0.923077	3.2863e-06	bio19	evm.model.scaf_68.42	SPY Probable UDP-N-acetylglucosamine--peptide N-acetylglucosaminyltransferase SPINDLY OS=Petunia hybrida OX=4102 GN=SPY PE=2 SV=1	0	flowering time	Xu et al., 2022
scaf_87	48898	+	0.541667	1	4.99762e-06	bio19	evm.model.scaf_87.30	none on 10 kb contig	0
scaf_14	77140	+	0.363636	1	5.81469e-06	bio19	evm.model.scaf_14.6	IPYR3 Soluble inorganic pyrophosphatase 3 OS=Arabidopsis thaliana OX=3702 GN=PPA3 PE=2 SV=1	5.34e-142	controlling the cellular levels of inorganic pyrophosphate	Lahti & Raudaskoski, 1983
scaf_26	413127	-	0.583333	1	6.36995e-06	bio19	evm.model.scaf_26.49	YSL6 Probable metal-nicotianamine transporter YSL6 OS=Arabidopsis thaliana OX=3702 GN=YSL6 PE=2 SV=2	0	metal stress response	Conte et al., 2013
scaf_68	1602078	-	0.3	1	7.65042e-06	bio19	evm.model.scaf_68.62	PUB52 U-box domain-containing protein 52 OS=Arabidopsis thaliana OX=3702 GN=PUB52 PE=2 SV=1	1.85e-145	salt, cold, and drought stresses	Song et al., 2017
scaf_28	5130564	+	0.3	0.590909	8.23828e-06	bio19	evm.model.scaf_28.302	OEP7 Outer envelope membrane protein 7 OS=Arabidopsis thaliana OX=3702 GN=OEP7 PE=1 SV=1	3.3e-07	salt stress	Elmawati et al., 2004
scaf_102	1573736	+	0.388889	1	8.84325e-06	bio19	evm.model.scaf_102.53	PPH Pheophytinase chloroplastic OS=Arabidopsis thaliana OX=3702 GN=PPH PE=1 SV=1	0	leaf senescence	Ren et al., 2010
