# Supplementary material for: The genomic and epigenetic footprint of local adaptation to variable climates in kiwifruit
Source: Hortic Res. 2023 Feb 21;10(4):uhad031. doi: 10.1093/hr/uhad031 (PMC10548413; doi:10.1093/hr/uhad031)
Supplement: Web_Material_uhad031 [file web_material_uhad031.zip › Table S8.xlsx]

## Sheet: Table S8
Locus	Bio2	Bio4	Bio8	Bio16	Bio19
23057	0	0.0194191	0.00640623	0.0948951	0.00504889
32926	0.010412	0	0	0.0311612	0.028022
43640	0.00186953	0.0104928	0.00690588	0.0443746	0.0296834
54916	0	0.00357422	0.0200275	0.073841	0.00643327
63039	0	0.00887836	0.00635026	0.0438279	0.00635307
82294	0.00506445	0	0	0.0439954	0.027272
178339	0	0.00824725	0.00724859	0.045448	0.00170093
180857	0	0	0	0.079428	0.0641726
196908	0	0.0145829	0.0247902	0.0895898	0.0136183
291511	0	0.0469522	0	0.232118	0.0578023
468942	0	0.00305462	0.0106138	0.137331	0.0482612
561687	0.00841208	0	0.0465249	0.0474604	0.0337416
766957	0.0102815	0.00702209	0	0.0385618	0.0693943
783056	0	0	0	0.0844686	0.0945653
813101	0.0832299	0.0227788	0	0	0.083479
847351	0.00149479	0	0	0.0570577	0.0337912
854876	0	0.0279067	0.00416617	0.250841	0.0523478
918410	0	0.0323287	0.0197301	0.3126	0.0820321
967068	0	0.0259173	0.0298589	0.134595	0.0248564
982556	0.00753804	0.0144355	0.0404859	0.035351	0.0396793
1024505	0.00616975	0	0	0.0378945	0.0409979
1037496	0	0.021478	0.033946	0.0962618	0.0162872
1122695	0	0	0	0.0298312	0.0263007
1289035	0.000942475	0	0	0.000803533	0.00467408
1340612	0	0	0	0.0701481	0.0512901
1355364	0	0.0300401	0.0195771	0.161028	0.0701504
1363578	0.00246054	0	0.0116966	0.100301	0.0841265
1462323	0	0.0020623	0.00453692	0.0126976	0.0391618
1494769	0.010878	0	0.0102679	0.0435294	0.0577167
1595151	0.00331459	0.0134034	0.0578006	0.0921092	0.0045053
1660436	0	0.0573623	0	0.274531	0.107857
1677537	0	0	0.0160479	0.248798	0.0591029
1678326	0	0	0	0.0819197	0.0992488
1760641	0	0.0039021	0.0770058	0.0704968	0.0791424
1865787	0	0.024812	0.0109063	0.123738	0.0259617
2073479	0.0213707	0	0.00801938	0	0.091543
2076858	0	0.000462784	0.0139016	0.118642	0.0537145
2079664	0.0170844	0	0.0106887	0.0155922	0.021204
2081348	0	0.0432345	0.0434491	0.281845	0.0954922
2084888	0.0241183	0	0	0.0324366	0.0221462
2089508	0	0.0136519	0.0125014	0.0434977	0.00241399
2096254	0.0163732	0	0.00480445	0.004278	0.0241568
2195775	0.00193389	0	0.0584025	0.0538114	0.00616376
2212386	0	0.00557156	0	0.307884	0.094585
2410875	0	0	0.011413	0.0396999	0.186835
2518671	0	0.0136882	0	0.260126	0.0877516
2594248	0	0.00238036	0.00475627	0.0469041	0.0103502
2612470	0.00282867	0	0	0.0154079	0.0224353
2613195	0	0.0375613	0	0.313606	0.103896
2641197	0	0	0.00501048	0.247323	0.0692413
2661829	0	0.0219505	0.00907569	0.325125	0.0678028
2690956	0	0.0378443	0.00690697	0.237311	0.0320521
2761065	0.000243506	0	0.0626751	0.0752846	0.0405264
2932616	0	0	0	0.0221937	0.0134677
3113165	0	0.00428706	0.00161995	0.0369576	0.019696
3150326	0	0.0182464	0.00883945	0.107418	0.00790737
3279478	0.0146986	0	0.0335956	0.0331672	0.00564041
3500218	0	0.021109	0.0681262	0.157952	0.059776
3535151	0	0	0.0142182	0.0261161	0.0607949
3585375	0	0.0403365	0	0.164072	0.0103566
3595223	0	0.0469475	0	0.245203	0.0641515
3771374	0	0.0132331	0.0086547	0.0338056	0.000568402
3865377	0.00137086	0	0	0.00398455	0.00246846
3930350	0	0.0361398	0	0.315458	0.0399437
3953861	0	0.0111037	0.00153311	0.129636	0.0820441
3963830	0.00284325	0	0.0658791	0.060338	0.0212323
3982392	0	0	0.00292621	0.30117	0.0705415
4060429	0	0.0491527	0.00446398	0.24826	0.0595795
4128171	0.0160911	0.0246281	0.00384878	0.0624888	0.12884
4135628	0	0.0273044	0.0039503	0.085971	0.00802764
4181333	0	0.0188291	0.0258953	0.205267	0.0920816
4347005	0	0.0542513	0.0431605	0.145883	0.0339924
4439087	0	0.0359366	0.0256262	0.223506	0.0626406
